# Supplementary material for: A global checklist of the 932 fruit fly species in the tribe Dacini (Diptera, Tephritidae)
Source: Zookeys. 2018 Jan 17;(730):19–56. doi: 10.3897/zookeys.730.21786 (PMC5799784; doi:10.3897/zookeys.730.21786)
Supplement: Supplementary material 1 — A global checklist of the 932 fruit fly species in the tribe Dacini (Diptera: Tephritidae), spreadsheet table. [file zookeys-730-019-s001.xlsx]

## Sheet: Sheet1
Supplemental material table for: A global checklist of the 932 fruit fly species in the tribe Dacini (Diptera: Tephritidae)
ZooKeys 730: 21786
genus	subgenus	species	full species name	species complex	Author	Pest status	Lure	Distrib
Bactrocera	Parazeugodacus	abbreviata	Bactrocera abbreviata		(Hardy 1974)	Non-pest	Zingerone	AsP
Bactrocera	Bactrocera	abdofuscata	Bactrocera abdofuscata		(Drew 1971)	Non-pest	No lure	AsP
Bactrocera	Bactrocera	abdolonginqua	Bactrocera abdolonginqua	dorsalis	(Drew 1971)	Non-pest	Methyl eugenol	AsP
Bactrocera	Hemizeugodacus	abdomininigra	Bactrocera abdomininigra		Drew 1989	Non-pest	No lure	AsP
Bactrocera	Bactrocera	abdonigella	Bactrocera abdonigella		(Drew 1971)	Non-pest	Cue-lure	AsP
Bactrocera	Bactrocera	aberrans	Bactrocera aberrans		(Hardy 1951)	Non-pest	No lure	AsP
Bactrocera	Bactrocera	abscondita	Bactrocera abscondita	silvicola	(Drew & Hancock 1981)	Non-pest	Cue-lure	AsP
Bactrocera	Bactrocera	absidata	Bactrocera absidata	recurrens	Drew 1989	Non-pest	No lure	AsP
Bactrocera	Bactrocera	abundans	Bactrocera abundans	silvicola	Drew 1989	Non-pest	Cue-lure	AsP
Bactrocera	Bulladacus	aceraglans	Bactrocera aceraglans		White & Evenhuis 1999	Non-pest	No lure	AsP
Bactrocera	Bulladacus	aceromata	Bactrocera aceromata		White & Evenhuis 1999	Non-pest	No lure	AsP
Bactrocera	Bactrocera	aemula	Bactrocera aemula	dorsalis	Drew 1989	Non-pest	Cue-lure	AsP
Bactrocera	Bulladacus	aenigmatica	Bactrocera aenigmatica		(Malloch 1931)	Non-pest	No lure	AsP
Bactrocera	Bactrocera	aeroginosa	Bactrocera aeroginosa	bidentata	(Drew & Hancock 1981)	Non-pest	Cue-lure, Zingerone	AsP
Bactrocera	Bactrocera	aethriobasis	Bactrocera aethriobasis		(Hardy 1973)	Non-pest	Methyl eugenol	AsP
Bactrocera	Bactrocera	affinibancroftii	Bactrocera affinibancroftii		Drew & Romig 2013	Non-pest	Methyl eugenol	AsP
Bactrocera	Bactrocera	affinidorsalis	Bactrocera affinidorsalis	dorsalis	(Hardy 1982)	Non-pest	Cue-lure	AsP
Bactrocera	Bactrocera	affinis	Bactrocera affinis		(Hardy 1954)	Non-pest	Methyl eugenol	AsP
Bactrocera	Hemizeugodacus	aglaiae	Bactrocera aglaiae		(Hardy 1951)	Non-pest	Methyl eugenol, Zingerone	AsP
Bactrocera	Bactrocera	aithogaster	Bactrocera aithogaster		Drew 1989	Non-pest	No lure	AsP
Bactrocera	Bactrocera	albistrigata	Bactrocera albistrigata	frauenfeldi	de Meijere 1911	Fruit pest (polyphagous)	Cue-lure	AsP
Bactrocera	Bactrocera	allwoodi	Bactrocera allwoodi		(Drew 1979)	Non-pest	Cue-lure	AsP
Bactrocera	Bactrocera	alyxiae	Bactrocera alyxiae	alyxiae	(May 1953)	Non-pest	Cue-lure, Zingerone	AsP
Bactrocera	Bactrocera	amarambalensis	Bactrocera amarambalensis	dorsalis	Drew 2002	Non-pest	Methyl eugenol	AsP
Bactrocera	Bactrocera	ampla	Bactrocera ampla	distincta	(Drew 1971)	Non-pest	Cue-lure	AsP
Bactrocera	Gymnodacus	amplexa	Bactrocera amplexa		(Munro 1984)	Non-pest	No lure	Afr
Bactrocera	Bactrocera	amplexiseta	Bactrocera amplexiseta		(May 1962)	Non-pest	Methyl eugenol	AsP
Bactrocera	Bactrocera	andamanensis	Bactrocera andamanensis		(Kapoor 1971)	Non-pest	Cue-lure	AsP
Bactrocera	Bactrocera	anfracta	Bactrocera anfracta	recurrens	Drew 1989	Non-pest	Cue-lure	AsP
Bactrocera	Bactrocera	angustifasciata	Bactrocera angustifasciata		Drew 1989	Non-pest	No lure	AsP
Bactrocera	Bactrocera	anomala	Bactrocera anomala	distincta	(Drew 1971)	Non-pest	Cue-lure	AsP
Bactrocera	Bactrocera	anthracina	Bactrocera anthracina	anthracina	(Drew 1971)	Non-pest	Cue-lure	AsP
Bactrocera	Bactrocera	antigone	Bactrocera antigone	quadrata	(Drew & Hancock 1981)	Non-pest	Cue-lure	AsP
Bactrocera	Bactrocera	apicofuscans	Bactrocera apicofuscans		White & Tsuruta 2001	Non-pest	Methyl eugenol	AsP
Bactrocera	Bactrocera	apiconigroscutella	Bactrocera apiconigroscutella		Drew 2002	Non-pest	Cue-lure	AsP
Bactrocera	Bactrocera	apicopicta	Bactrocera apicopicta		Drew & Romig 2013	Non-pest	Cue-lure	AsP
Bactrocera	Semicallantra	aquila	Bactrocera aquila		(Drew 1989)	Non-pest	Cue-lure	AsP
Bactrocera	Bactrocera	aquilonis	Bactrocera aquilonis	tryoni	(May 1965)	Fruit pest	Cue-lure	AsP
Bactrocera	Bactrocera	arecae	Bactrocera arecae	dorsalis	(Hardy & Adachi 1954)	Fruit pest (monophagous)	No lure	AsP
Bactrocera	Bactrocera	assita	Bactrocera assita	musae	Drew 1989	Non-pest	Cue-lure	AsP
Bactrocera	Bactrocera	aterrima	Bactrocera aterrima	anthracina	(Drew 1972)	Non-pest	Cue-lure	AsP
Bactrocera	Bactrocera	atra	Bactrocera atra		(Malloch 1938)	Non-pest	Cue-lure	AsP
Bactrocera	Bactrocera	atrabifasciata	Bactrocera atrabifasciata		Drew & Romig 2001	Non-pest	Cue-lure	AsP
Bactrocera	Bactrocera	atramentata	Bactrocera atramentata		(Hering 1941)	Fruit pest (monophagous)	Cue-lure, Zingerone	AsP
Bactrocera	Bactrocera	atrifemur	Bactrocera atrifemur	dorsalis	Drew & Hancock 1994	Non-pest	Methyl eugenol	AsP
Bactrocera	Bactrocera	atriliniellata	Bactrocera atriliniellata	distincta	Drew 1989	Non-pest	Cue-lure	AsP
Bactrocera	Bactrocera	aurantiaca	Bactrocera aurantiaca	quadrata	(Drew & Hancock 1981)	Non-pest	Cue-lure	AsP
Bactrocera	Hemizeugodacus	aurea	Bactrocera aurea		(May 1952)	Non-pest	Zingerone	AsP
Bactrocera	Bactrocera	avittata	Bactrocera avittata		Drew & Romig 2013	Non-pest	Cue-lure	AsP
Bactrocera	Bactrocera	balagawii	Bactrocera balagawii	musae	Drew 2011	Non-pest	Methyl eugenol	AsP
Bactrocera	Bactrocera	bancroftii	Bactrocera bancroftii	musae	(Tryon 1927)	Fruit pest (oligophagous)	Methyl eugenol	AsP
Bactrocera	Perkinsidacus	banneri	Bactrocera banneri		White 1999	Non-pest	No lure	AsP
Bactrocera	Bactrocera	barringtoniae	Bactrocera barringtoniae		(Tryon 1927)	Non-pest	No lure	AsP
Bactrocera	Bactrocera	batemani	Bactrocera batemani	nigella	Drew 1989	Non-pest	Methyl eugenol	AsP
Bactrocera	Bactrocera	beckerae	Bactrocera beckerae		(Hardy 1982)	Non-pest	Cue-lure	AsP
Bactrocera	Bactrocera	bellisi	Bactrocera bellisi		Drew & Romig 2013	Non-pest	Cue-lure	AsP
Bactrocera	Bactrocera	bhutaniae	Bactrocera bhutaniae		Drew & Romig 2013	Non-pest	Cue-lure	AsP
Bactrocera	Bactrocera	biarcuata	Bactrocera biarcuata		(Walker 1865)	Non-pest	Methyl eugenol	AsP
Bactrocera	Bactrocera	bidentata	Bactrocera bidentata	bidentata	(May 1963)	Non-pest	No lure	AsP
Bactrocera	Bactrocera	bifasciata	Bactrocera bifasciata		(Hardy 1982)	Non-pest	Cue-lure	AsP
Bactrocera	Daculus	biguttula	Bactrocera biguttula		(Bezzi 1922)	Non-pest	No lure	Afr
Bactrocera	Bactrocera	bimaculata	Bactrocera bimaculata	dorsalis	Drew & Hancock 1994	Non-pest	Cue-lure	AsP
Bactrocera	Bactrocera	binhduongiae	Bactrocera binhduongiae	dorsalis	Drew & Romig 2013	Non-pest	Methyl eugenol	AsP
Bactrocera	Parazeugodacus	bipustulata	Bactrocera bipustulata		(Bezzi 1914)	Non-pest	Cue-lure, Zingerone	AsP
Bactrocera	Bactrocera	bitungiae	Bactrocera bitungiae	dorsalis	Drew & Romig 2013	Non-pest	Cue-lure	AsP
Bactrocera	Bactrocera	bivittata	Bactrocera bivittata	dorsalis	Lin & Wang 2005	Non-pest	Methyl eugenol	AsP
Bactrocera	Bactrocera	blairiae	Bactrocera blairiae		Drew & Romig 2013	Non-pest	Methyl eugenol	AsP
Bactrocera	Tetradacus	brachycera	Bactrocera brachycera		(Bezzi 1916)	Non-pest	No lure	AsP
Bactrocera	Bactrocera	breviaculeus	Bactrocera breviaculeus	silvicola	(Hardy 1951)	Non-pest	Cue-lure, Zingerone	AsP
Bactrocera	Bactrocera	brevistriata	Bactrocera brevistriata	musae	(Drew 1968)	Non-pest	Cue-lure	AsP
Bactrocera	Bactrocera	bruneiae	Bactrocera bruneiae		Drew & Romig 2013	Non-pest	Methyl eugenol	AsP
Bactrocera	Bactrocera	brunnea	Bactrocera brunnea		(Perkins & May 1949)	Non-pest	No lure	AsP
Bactrocera	Bactrocera	brunneola	Bactrocera brunneola		White & Tsuruta 2001	Non-pest	Cue-lure	AsP
Bactrocera	Bactrocera	bryoniae	Bactrocera bryoniae	bryoniae	(Tryon 1927)	Fruit pest (oligophagous)	Cue-lure, Zingerone	AsP
Bactrocera	Hemizeugodacus	buinensis	Bactrocera buinensis		Drew 1989	Non-pest	Cue-lure	AsP
Bactrocera	Bulladacus	bullata	Bactrocera bullata		Drew 1989	Non-pest	No lure	AsP
Bactrocera	Bulladacus	bullifera	Bactrocera bullifera		(Hardy 1973)	Non-pest	No lure	AsP
Bactrocera	Bactrocera	buloloensis	Bactrocera buloloensis		Drew 1989	Non-pest	No lure	AsP
Bactrocera	Bactrocera	cacuminata	Bactrocera cacuminata	dorsalis	(Hering 1941)	Non-pest	Methyl eugenol	AsP
Bactrocera	Bactrocera	caledoniensis	Bactrocera caledoniensis	frauenfeldi	Drew 1989	Non-pest	Cue-lure	AsP
Bactrocera	Bactrocera	caliginosa	Bactrocera caliginosa	anthracina	(Hardy 1970)	Non-pest	No lure	AsP
Bactrocera	Calodacus	calophylli	Bactrocera calophylli		(Perkins & May 1949)	Non-pest	No lure	AsP
Bactrocera	Bulladacus	captiva	Bactrocera captiva		Drew & Romig 2013	Non-pest	No lure	AsP
Bactrocera	Bactrocera	carambolae	Bactrocera carambolae	dorsalis	Drew & Hancock 1994	Fruit pest (polyphagous)	Methyl eugenol, Zingerone	AsP
Bactrocera	Bactrocera	carbonaria	Bactrocera carbonaria		(Hendel 1927)	Non-pest	Cue-lure	AsP
Bactrocera	Bactrocera	careofascia	Bactrocera careofascia		Drew & Romig 2013	Non-pest	Cue-lure	AsP
Bactrocera	Bactrocera	caryeae	Bactrocera caryeae	dorsalis	(Kapoor 1971)	Fruit pest (polyphagous)	Methyl eugenol	AsP
Bactrocera	Bactrocera	ceylanica	Bactrocera ceylanica		Tsuruta & White 2001	Non-pest	Cue-lure	AsP
Bactrocera	Apodacus	cheesmanae	Bactrocera cheesmanae		(Perkins 1939)	Non-pest	Methyl eugenol	AsP
Bactrocera	Calodacus	chettalli	Bactrocera chettalli		David & Ranganath 2016	Non-pest	No lure	AsP
Bactrocera	Bactrocera	cibodasae	Bactrocera cibodasae	dorsalis	Drew & Hancock 1994	Non-pest	Cue-lure	AsP
Bactrocera	Bulladacus	cinnabaria	Bactrocera cinnabaria		Drew & Romig 2013	Non-pest	No lure	AsP
Bactrocera	Bactrocera	cinnamea	Bactrocera cinnamea	silvicola	Drew 1989	Non-pest	Cue-lure	AsP
Bactrocera	Bactrocera	circamusae	Bactrocera circamusae	musae	Drew 1989	Non-pest	Cue-lure	AsP
Bactrocera	Bactrocera	citima	Bactrocera citima		(Hardy 1973)	Non-pest	Cue-lure	AsP
Bactrocera	Daculus	cogani	Bactrocera cogani		White 2006	Non-pest	No lure	Afr
Bactrocera	Bactrocera	cognata	Bactrocera cognata	dorsalis	(Hardy & Adachi 1954)	Non-pest	No lure	AsP
Bactrocera	Bactrocera	collita	Bactrocera collita	dorsalis	Drew & Hancock 1994	Non-pest	Methyl eugenol	AsP
Bactrocera	Bactrocera	commensurata	Bactrocera commensurata		Drew & Romig 2013	Non-pest	Methyl eugenol	AsP
Bactrocera	Bactrocera	commina	Bactrocera commina	musae	Drew 1989	Non-pest	No lure	AsP
Bactrocera	Bactrocera	confluens	Bactrocera confluens		(Drew 1971)	Non-pest	Methyl eugenol	AsP
Bactrocera	Bactrocera	congener	Bactrocera congener		Drew 1989	Non-pest	Cue-lure	AsP
Bactrocera	Bactrocera	consectorata	Bactrocera consectorata	dorsalis	Drew 1989	Non-pest	Cue-lure	AsP
Bactrocera	Bactrocera	contermina	Bactrocera contermina	musae	Drew 1989	Non-pest	Methyl eugenol	AsP
Bactrocera	Bactrocera	contigua	Bactrocera contigua		Drew 1989	Non-pest	Methyl eugenol	AsP
Bactrocera	Calodacus	continua	Bactrocera continua	musae	(Bezzi 1919)	Non-pest	No lure	AsP
Bactrocera	Perkinsidacus	coracina	Bactrocera coracina		(Drew 1971)	Non-pest	No lure	AsP
Bactrocera	Bactrocera	correcta	Bactrocera correcta		(Bezzi 1916)	Fruit pest (polyphagous)	Methyl eugenol	AsP
Bactrocera	Bactrocera	costalis	Bactrocera costalis		(Shiraki 1933)	Non-pest	Cue-lure	AsP
Bactrocera	Bactrocera	curreyi	Bactrocera curreyi	distincta	Drew 1989	Non-pest	Cue-lure	AsP
Bactrocera	Bactrocera	curtivitta	Bactrocera curtivitta		Drew & Romig 2013	Non-pest	No lure	AsP
Bactrocera	Bactrocera	curvifer	Bactrocera curvifer		(Walker 1864)	Non-pest	Methyl eugenol	AsP
Bactrocera	Bactrocera	curvipennis	Bactrocera curvipennis		(Froggatt 1909)	Fruit pest	Cue-lure	AsP
Bactrocera	Bactrocera	curvosterna	Bactrocera curvosterna		Drew & Romig 2013	Non-pest	Cue-lure	AsP
Bactrocera	Bactrocera	dapsiles	Bactrocera dapsiles	dorsalis	Drew 1989	Non-pest	Methyl eugenol	AsP
Bactrocera	Bactrocera	daruensis	Bactrocera daruensis		Drew 1989	Non-pest	No lure	AsP
Bactrocera	Bactrocera	decumana	Bactrocera decumana	distincta	(Drew 1972)	Non-pest	Cue-lure	AsP
Bactrocera	Bactrocera	decurtans	Bactrocera decurtans		(May 1965)	Non-pest	Methyl eugenol	AsP
Bactrocera	Bactrocera	diallagma	Bactrocera diallagma	dorsalis	Drew 1989	Non-pest	Methyl eugenol	AsP
Bactrocera	Bactrocera	diaphana	Bactrocera diaphana		(Hering 1953)	Non-pest	No lure	AsP
Bactrocera	Bactrocera	digressa	Bactrocera digressa		Radhakrishnan 1999	Non-pest	Cue-lure, Zingerone	AsP
Bactrocera	Bactrocera	diospyri	Bactrocera diospyri		Drew 1989	Non-pest	No lure	AsP
Bactrocera	Bactrocera	dispar	Bactrocera dispar		(Hardy 1982)	Non-pest	No lure	AsP
Bactrocera	Bactrocera	distincta	Bactrocera distincta		(Malloch 1931)	Fruit pest	Cue-lure	AsP
Bactrocera	Bactrocera	dongnaiae	Bactrocera dongnaiae	dorsalis	Drew & Romig 2013	Non-pest	Cue-lure	AsP
Bactrocera	Bactrocera	dorsalis	Bactrocera dorsalis	dorsalis	(Hendel 1912)	Fruit pest (polyphagous)	Methyl eugenol, Zingerone	AsP
Bactrocera	Bactrocera	dorsaloides	Bactrocera dorsaloides	dorsalis	(Hardy & Adachi 1954)	Non-pest	Cue-lure	AsP
Bactrocera	Bactrocera	dyscrita	Bactrocera dyscrita		(Drew 1971)	Non-pest	Cue-lure	AsP
Bactrocera	Bactrocera	ebenea	Bactrocera ebenea		(Drew 1971)	Non-pest	Methyl eugenol	AsP
Bactrocera	Hemizeugodacus	ektoalangiae	Bactrocera ektoalangiae		Drew & Hancock 1999	Non-pest	No lure	AsP
Bactrocera	Bactrocera	elongata	Bactrocera elongata		Drew & Romig 2013	Non-pest	Cue-lure	AsP
Bactrocera	Bactrocera	endiandrae	Bactrocera endiandrae	dorsalis	(Perkins & May 1949)	Non-pest	Methyl eugenol	AsP
Bactrocera	Bactrocera	enochra	Bactrocera enochra		(Drew 1972)	Non-pest	Cue-lure	AsP
Bactrocera	Bactrocera	epicharis	Bactrocera epicharis	bryoniae	(Hardy 1970)	Non-pest	Cue-lure	AsP
Bactrocera	Bactrocera	erubescentis	Bactrocera erubescentis	quadrata	(Drew & Hancock 1981)	Non-pest	Cue-lure	AsP
Bactrocera	Bactrocera	eurycosta	Bactrocera eurycosta		Drew & Romig 2013	Non-pest	Cue-lure	AsP
Bactrocera	Queenslandacus	exigua	Bactrocera exigua		(May 1958)	Non-pest	No lure	AsP
Bactrocera	Bulladacus	eximia	Bactrocera eximia		Drew 1989	Non-pest	No lure	AsP
Bactrocera	Paratridacus	expandens	Bactrocera expandens		(Walker 1859)	Fruit pest	No lure	AsP
Bactrocera	Bactrocera	exspoliata	Bactrocera exspoliata		(Hering 1941)	Non-pest	No lure	AsP
Bactrocera	Bactrocera	facialis	Bactrocera facialis		(Coquillett 1909)	Fruit pest	Cue-lure	AsP
Bactrocera	Bactrocera	fagraea	Bactrocera fagraea	fagraea	(Tryon 1927)	Non-pest	Cue-lure	AsP
Bactrocera	Bactrocera	fastigata	Bactrocera fastigata		Tsuruta & White 2001	Non-pest	Cue-lure	AsP
Bactrocera	Bactrocera	fergussoniensis	Bactrocera fergussoniensis	distincta	Drew 1989	Non-pest	No lure	AsP
Bactrocera	Bactrocera	fernandoi	Bactrocera fernandoi	dorsalis	Tsuruta & White 2001	Non-pest	Cue-lure	AsP
Bactrocera	Bactrocera	finitima	Bactrocera finitima	musae	Drew 1989	Non-pest	No lure	AsP
Bactrocera	Bulladacus	flavinotus	Bactrocera flavinotus		(May 1957)	Non-pest	No lure	AsP
Bactrocera	Bactrocera	flavipennis	Bactrocera flavipennis		(Hardy 1982)	Non-pest	Cue-lure	AsP
Bactrocera	Bactrocera	flavoscutellata	Bactrocera flavoscutellata		Lin & Wang 2005	Non-pest	Cue-lure	AsP
Bactrocera	Bactrocera	flavosterna	Bactrocera flavosterna	dorsalis	Drew & Romig 2013	Non-pest	Cue-lure	AsP
Bactrocera	Bactrocera	floresiae	Bactrocera floresiae	dorsalis	Drew & Hancock 1994	Non-pest	Methyl eugenol	AsP
Bactrocera	Bactrocera	frauenfeldi	Bactrocera frauenfeldi	frauenfeldi	(Schiner 1868)	Fruit pest (polyphagous)	Cue-lure, Zingerone	AsP
Bactrocera	Bactrocera	froggatti	Bactrocera froggatti		(Bezzi 1928)	Non-pest	Methyl eugenol	AsP
Bactrocera	Bactrocera	fuliginus	Bactrocera fuliginus	dorsalis	(Drew & Hancock 1981)	Non-pest	Cue-lure	AsP
Bactrocera	Bactrocera	fulvicauda	Bactrocera fulvicauda	fulvicauda	(Perkins 1939)	Non-pest	Methyl eugenol	AsP
Bactrocera	Parazeugodacus	fulvifacies	Bactrocera fulvifacies		(Perkins 1939)	Non-pest	No lure	AsP
Bactrocera	Bactrocera	fulvifemur	Bactrocera fulvifemur	dorsalis	Drew & Hancock 1994	Non-pest	Cue-lure	AsP
Bactrocera	Hemizeugodacus	fulvosterna	Bactrocera fulvosterna		Drew & Romig 2013	Non-pest	Cue-lure	AsP
Bactrocera	Bactrocera	furcata	Bactrocera furcata		David & Hancock 2017	Non-pest	No lure	AsP
Bactrocera	Bactrocera	furfurosa	Bactrocera furfurosa	furfurosa	Drew 1989	Non-pest	Cue-lure	AsP
Bactrocera	Bactrocera	furvescens	Bactrocera furvescens		Drew 1989	Non-pest	Cue-lure	AsP
Bactrocera	Bactrocera	furvilineata	Bactrocera furvilineata	distincta	Drew 1989	Non-pest	Cue-lure	AsP
Bactrocera	Heterodaculus	fuscalata	Bactrocera fuscalata		Drew 1989	Non-pest	Methyl eugenol	AsP
Bactrocera	Bactrocera	fuscitibia	Bactrocera fuscitibia	dorsalis	Drew & Hancock 1994	Non-pest	Cue-lure	AsP
Bactrocera	Bactrocera	fuscoformosa	Bactrocera fuscoformosa		Drew & Romig 2013	Non-pest	Cue-lure	AsP
Bactrocera	Bactrocera	fuscohumeralis	Bactrocera fuscohumeralis		White & Evenhuis 1999	Non-pest	No lure	AsP
Bactrocera	Bactrocera	fuscolobata	Bactrocera fuscolobata		Drew & Romig 2013	Non-pest	Cue-lure	AsP
Bactrocera	Bactrocera	fuscoptera	Bactrocera fuscoptera		Drew & Romig 2013	Non-pest	Methyl eugenol	AsP
Bactrocera	Paratridacus	garciniae	Bactrocera garciniae		Bezzi 1913	Non-pest	No lure	AsP
Bactrocera	Bulladacus	gnetum	Bactrocera gnetum		Drew & Hancock 1995	Non-pest	No lure	AsP
Bactrocera	Bactrocera	gombokensis	Bactrocera gombokensis	dorsalis	Drew & Hancock 1994	Non-pest	Cue-lure	AsP
Bactrocera	Bactrocera	grandifasciata	Bactrocera grandifasciata		White & Evenhuis 1999	Non-pest	No lure	AsP
Bactrocera	Bactrocera	grandistylus	Bactrocera grandistylus		Drew & Hancock 1995	Non-pest	No lure	AsP
Bactrocera	Bactrocera	halfordiae	Bactrocera halfordiae	fagraea	(Tryon 1927)	Fruit pest	No lure	AsP
Bactrocera	Bactrocera	halmaherae	Bactrocera halmaherae		Drew & Romig 2013	Non-pest	Cue-lure	AsP
Bactrocera	Bactrocera	hantanae	Bactrocera hantanae	dorsalis	Tsuruta & White 2001	Non-pest	Cue-lure	AsP
Bactrocera	Calodacus	harrietensis	Bactrocera harrietensis		Ramani & David 2016	Non-pest	No lure	AsP
Bactrocera	Calodacus	hastigerina	Bactrocera hastigerina		(Hardy 1954)	Fruit pest (monophagous)	No lure	AsP
Bactrocera	Bactrocera	hispidula	Bactrocera hispidula		(May 1958)	Non-pest	No lure	AsP
Bactrocera	Bactrocera	hollingsworthi	Bactrocera hollingsworthi		Drew & Romig 2001	Non-pest	Cue-lure	AsP
Bactrocera	Bactrocera	holtmanni	Bactrocera holtmanni	dorsalis	(Hardy 1974)	Non-pest	Cue-lure	AsP
Bactrocera	Bactrocera	humilis	Bactrocera humilis		(Drew & Hancock 1981)	Non-pest	No lure	AsP
Bactrocera	Bactrocera	hyalina	Bactrocera hyalina		(Shiraki 1933)	Non-pest	No lure	AsP
Bactrocera	Bactrocera	hypomelaina	Bactrocera hypomelaina		Drew 1989	Non-pest	Cue-lure	AsP
Bactrocera	Paratridacus	icelus	Bactrocera icelus		(Hardy 1974)	Non-pest	No lure	AsP
Bactrocera	Bactrocera	illusioscutellaris	Bactrocera illusioscutellaris		Drew & Romig 2013	Non-pest	Cue-lure, Zingerone	AsP
Bactrocera	Bactrocera	impunctata	Bactrocera impunctata		(de Mejeire 1914)	Non-pest	Methyl eugenol	AsP
Bactrocera	Semicallantra	incompta	Bactrocera incompta		Drew & Romig 2013	Non-pest	Cue-lure	AsP
Bactrocera	Bactrocera	inconspicua	Bactrocera inconspicua		Drew & Romig 2013	Non-pest	Methyl eugenol	AsP
Bactrocera	Bactrocera	inconstans	Bactrocera inconstans	dorsalis	Drew 1989	Non-pest	Cue-lure	AsP
Bactrocera	Bactrocera	indecora	Bactrocera indecora	dorsalis	(Drew 1971)	Non-pest	Cue-lure	AsP
Bactrocera	Bactrocera	indonesiae	Bactrocera indonesiae	dorsalis	Drew & Hancock 1994	Non-pest	Methyl eugenol, Zingerone	AsP
Bactrocera	Bactrocera	infulata	Bactrocera infulata	dorsalis	Drew & Hancock 1994	Non-pest	Methyl eugenol	AsP
Bactrocera	Trypetidacus	invisitata	Bactrocera invisitata		Drew 1989	Non-pest	Methyl eugenol	AsP
Bactrocera	Bactrocera	involuta	Bactrocera involuta	dorsalis	(Hardy 1982)	Non-pest	Cue-lure	AsP
Bactrocera	Bactrocera	irvingiae	Bactrocera irvingiae	dorsalis	Drew & Hancock 1994	Non-pest	No lure	AsP
Bactrocera	Bactrocera	ismayi	Bactrocera ismayi		Drew 1989	Non-pest	Methyl eugenol	AsP
Bactrocera	Bactrocera	jaceobancroftii	Bactrocera jaceobancroftii		Drew & Romig 2013	Non-pest	Methyl eugenol	AsP
Bactrocera	Bactrocera	jarvisi	Bactrocera jarvisi		(Tryon 1927)	Fruit pest	Cue-lure, Zingerone	AsP
Bactrocera	Javadacus	javanensis	Bactrocera javanensis		(Perkins 1938)	Non-pest	No lure	AsP
Bactrocera	Bactrocera	kalimantaniae	Bactrocera kalimantaniae	dorsalis	Drew & Romig 2013	Non-pest	Cue-lure	AsP
Bactrocera	Bactrocera	kanchanaburi	Bactrocera kanchanaburi	dorsalis	Drew & Hancock 1994	Non-pest	Methyl eugenol	AsP
Bactrocera	Bactrocera	kandiensis	Bactrocera kandiensis	dorsalis	Drew & Hancock 1994	Fruit pest (polyphagous)	Methyl eugenol	AsP
Bactrocera	Bactrocera	kelaena	Bactrocera kelaena	nigella	Drew 1989	Non-pest	Methyl eugenol	AsP
Bactrocera	Bactrocera	kinabalu	Bactrocera kinabalu	dorsalis	Drew & Hancock 1994	Non-pest	Cue-lure	AsP
Bactrocera	Bactrocera	kirki	Bactrocera kirki		(Froggatt 1910)	Fruit pest	Cue-lure	AsP
Bactrocera	Bactrocera	kohkongiae	Bactrocera kohkongiae	dorsalis	Leblanc 2015	Non-pest	Cue-lure	AsP
Bactrocera	Bactrocera	kraussi	Bactrocera kraussi	fagraea	(Hardy 1951)	Fruit pest	Cue-lure	AsP
Bactrocera	Calodacus	kuniyoshii	Bactrocera kuniyoshii		(Shiraki 1968)	Non-pest	No lure	AsP
Bactrocera	Bactrocera	laithieuiae	Bactrocera laithieuiae	dorsalis	Drew & Romig 2013	Non-pest	Cue-lure	AsP
Bactrocera	Bactrocera	lampabilis	Bactrocera lampabilis		(Drew 1971)	Non-pest	Methyl eugenol	AsP
Bactrocera	Bactrocera	lata	Bactrocera lata		(Perkins 1938)	Non-pest	Cue-lure	AsP
Bactrocera	Bactrocera	lateritaenia	Bactrocera lateritaenia	dorsalis	Drew & Hancock 1994	Non-pest	Cue-lure	AsP
Bactrocera	Bactrocera	laticaudus	Bactrocera laticaudus		(Hardy 1950)	Non-pest	Methyl eugenol	AsP
Bactrocera	Bactrocera	laticosta	Bactrocera laticosta	dorsalis	Drew 1989	Non-pest	Cue-lure	AsP
Bactrocera	Bactrocera	latifrons	Bactrocera latifrons		(Hendel 1915)	Fruit pest (oligophagous)	No lure	AsP
Bactrocera	Bactrocera	latilineata	Bactrocera latilineata	fulvicauda	Drew 1989	Non-pest	Uncertain	AsP
Bactrocera	Bactrocera	latilineola	Bactrocera latilineola	dorsalis	Drew & Hancock 1994	Non-pest	Methyl eugenol	AsP
Bactrocera	Bactrocera	latissima	Bactrocera latissima	bryoniae	Drew 1989	Non-pest	Cue-lure	AsP
Bactrocera	Bactrocera	limbifera	Bactrocera limbifera		(Bezzi 1919)	Non-pest	Cue-lure	AsP
Bactrocera	Bactrocera	linduensis	Bactrocera linduensis		Drew & Romig 2013	Non-pest	Cue-lure	AsP
Bactrocera	Bactrocera	lineata	Bactrocera lineata		(Perkins 1939)	Fruit pest (monophagous)	Cue-lure	AsP
Bactrocera	Bactrocera	lombokensis	Bactrocera lombokensis	dorsalis	Drew & Hancock 1994	Non-pest	Cue-lure	AsP
Bactrocera	Bactrocera	longicornis	Bactrocera longicornis		Macquart 1835	Non-pest	Cue-lure	AsP
Bactrocera	Daculus	lucida	Bactrocera lucida		(Munro 1939)	Non-pest	No lure	Afr
Bactrocera	Bactrocera	luteola	Bactrocera luteola		(Malloch 1931)	Non-pest	No lure	AsP
Bactrocera	Bactrocera	maculigera	Bactrocera maculigera		Doleschall 1858	Non-pest	Methyl eugenol	AsP
Bactrocera	Bactrocera	makilingensis	Bactrocera makilingensis	dorsalis	Drew & Hancock 1994	Non-pest	Cue-lure	AsP
Bactrocera	Bactrocera	malaysiensis	Bactrocera malaysiensis	dorsalis	Drew & Hancock 1994	Non-pest	Cue-lure	AsP
Bactrocera	Bactrocera	mamaliae	Bactrocera mamaliae		Drew & Romig 2013	Non-pest	Cue-lure	AsP
Bactrocera	Bactrocera	manskii	Bactrocera manskii	recurrens	(Perkins & May 1949)	Non-pest	Cue-lure	AsP
Bactrocera	Parazeugodacus	matsumurai	Bactrocera matsumurai		(Shiraki 1933)	Non-pest	No lure	AsP
Bactrocera	Bactrocera	mayi	Bactrocera mayi	mayi	(Hardy 1951)	Non-pest	Methyl eugenol	AsP
Bactrocera	Bulladacus	mcgregori	Bactrocera mcgregori		(Bezzi 1919)	Non-pest	No lure	AsP
Bactrocera	Bactrocera	mediorufula	Bactrocera mediorufula		Drew & Romig 2013	Non-pest	Methyl eugenol	AsP
Bactrocera	Bactrocera	megaspilus	Bactrocera megaspilus		(Hardy 1982)	Non-pest	Cue-lure	AsP
Bactrocera	Paratridacus	melania	Bactrocera melania		(Hardy & Adachi 1954)	Non-pest	No lure	AsP
Bactrocera	Bactrocera	melanogaster	Bactrocera melanogaster		Drew 1989	Non-pest	Methyl eugenol	AsP
Bactrocera	Paratridacus	melanoscutata	Bactrocera melanoscutata		Drew 1989	Non-pest	No lure	AsP
Bactrocera	Bactrocera	melanothoracica	Bactrocera melanothoracica		Drew 1989	Non-pest	Methyl eugenol	AsP
Bactrocera	Bactrocera	melanotus	Bactrocera melanotus		(Coquillett 1909)	Fruit pest	Cue-lure	AsP
Bactrocera	Bactrocera	melas	Bactrocera melas	tryoni	(Perkins & May 1949)	Fruit pest	Cue-lure	AsP
Bactrocera	Bactrocera	melastomatos	Bactrocera melastomatos	dorsalis	Drew & Hancock 1994	Non-pest	Cue-lure	AsP
Bactrocera	Semicallantra	memnonia	Bactrocera memnonia		(Drew 1989)	Non-pest	Methyl eugenol	AsP
Bactrocera	Daculus	menanus	Bactrocera menanus		(Munro 1984)	Non-pest	No lure	Afr
Bactrocera	Bactrocera	mendosa	Bactrocera mendosa		(May 1958)	Non-pest	No lure	AsP
Bactrocera	Bactrocera	merapiensis	Bactrocera merapiensis	dorsalis	Drew & Hancock 1994	Non-pest	Cue-lure	AsP
Bactrocera	Gymnodacus	mesomelas	Bactrocera mesomelas		(Bezzi 1908a)	Fruit pest (monophagous)	No lure	Afr
Bactrocera	Heterodaculus	mesonotochra	Bactrocera mesonotochra		Drew 1989	Non-pest	No lure	AsP
Bactrocera	Bactrocera	mimulus	Bactrocera mimulus	dorsalis	Drew 1989	Non-pest	Methyl eugenol	AsP
Bactrocera	Tetradacus	minax	Bactrocera minax		(Enderlein 1920)	Fruit pest	No lure	AsP
Bactrocera	Bactrocera	minuscula	Bactrocera minuscula	dorsalis	Drew & Hancock 1994	Non-pest	Methyl eugenol	AsP
Bactrocera	Bactrocera	minuta	Bactrocera minuta		(Drew 1971)	Non-pest	Cue-lure	AsP
Bactrocera	Bactrocera	moluccensis	Bactrocera moluccensis		(Perkins 1939)	Fruit pest (monophagous)	Cue-lure, Zingerone	AsP
Bactrocera	Javadacus	montana	Bactrocera montana		(Hardy 1983)	Non-pest	Cue-lure	AsP
Bactrocera	Daculus	montyanus	Bactrocera montyanus		(Munro 1984)	Non-pest	No lure	Afr
Bactrocera	Bactrocera	morobiensis	Bactrocera morobiensis	distincta	Drew 1989	Non-pest	Cue-lure	AsP
Bactrocera	Bactrocera	morula	Bactrocera morula		Drew 1989	Non-pest	Cue-lure	AsP
Bactrocera	Bactrocera	mucronis	Bactrocera mucronis		(Drew 1971)	Fruit pest	Cue-lure	AsP
Bactrocera	Bactrocera	muiri	Bactrocera muiri	dorsalis	(Hardy & Adachi 1954)	Non-pest	No lure	AsP
Bactrocera	Daculus	munroi	Bactrocera munroi		White 2004	Non-pest	No lure	Afr
Bactrocera	Bactrocera	murrayi	Bactrocera murrayi		(Perkins 1939)	Fruit pest	Zingerone	AsP
Bactrocera	Bactrocera	musae	Bactrocera musae	musae	(Tryon 1927)	Fruit pest (oligophagous)	Methyl eugenol	AsP
Bactrocera	Bactrocera	mutabilis	Bactrocera mutabilis		(May 1952)	Fruit pest	No lure	AsP
Bactrocera	Bactrocera	nanoarcuata	Bactrocera nanoarcuata		Drew & Romig 2013	Non-pest	Cue-lure	AsP
Bactrocera	Bactrocera	nationigrotibialis	Bactrocera nationigrotibialis		Drew & Romig 2013	Non-pest	Methyl eugenol	AsP
Bactrocera	Bactrocera	naucleae	Bactrocera naucleae		Drew & Romig 2001	Non-pest	Methyl eugenol	AsP
Bactrocera	Bactrocera	neoarecae	Bactrocera neoarecae	dorsalis	Drew 2002	Non-pest	Methyl eugenol	AsP
Bactrocera	Bactrocera	neocheesmanae	Bactrocera neocheesmanae		Drew 1989	Non-pest	Methyl eugenol	AsP
Bactrocera	Bactrocera	neocognata	Bactrocera neocognata	dorsalis	Drew & Hancock 1994	Non-pest	Cue-lure	AsP
Bactrocera	Bactrocera	neofulvicauda	Bactrocera neofulvicauda		Drew & Romig 2013	Non-pest	Cue-lure	AsP
Bactrocera	Bactrocera	neohumeralis	Bactrocera neohumeralis	tryoni	(Hardy 1951)	Fruit pest	Cue-lure, Zingerone	AsP
Bactrocera	Bactrocera	neonigrita	Bactrocera neonigrita		Drew 1989	Non-pest	Methyl eugenol	AsP
Bactrocera	Bactrocera	neonigrotibialis	Bactrocera neonigrotibialis		Drew 2002	Non-pest	Cue-lure	AsP
Bactrocera	Tetradacus	neopagdeni	Bactrocera neopagdeni		Drew 1989	Non-pest	No lure	AsP
Bactrocera	Bactrocera	neopropinqua	Bactrocera neopropinqua	dorsalis	Drew & Hancock 1994	Non-pest	No lure	AsP
Bactrocera	Bactrocera	neoritsemai	Bactrocera neoritsemai		Drew & Romig 2013	Non-pest	Cue-lure	AsP
Bactrocera	Notodacus	neoxanthodes	Bactrocera neoxanthodes		Drew & Romig 2001	Non-pest	No lure	AsP
Bactrocera	Daculus	nesiotes	Bactrocera nesiotes		(Munro 1984)	Non-pest	No lure	Afr
Bactrocera	Bactrocera	nigella	Bactrocera nigella	nigella	(Drew 1968)	Non-pest	Methyl eugenol	AsP
Bactrocera	Parazeugodacus	nigra	Bactrocera nigra		(Tryon 1927)	Non-pest	No lure	AsP
Bactrocera	Bactrocera	nigrescens	Bactrocera nigrescens	dorsalis	(Drew 1968)	Non-pest	Methyl eugenol	AsP
Bactrocera	Bactrocera	nigrescentis	Bactrocera nigrescentis	recurrens	(Drew 1971)	Non-pest	Cue-lure	AsP
Bactrocera	Semicallantra	nigricula	Bactrocera nigricula		(Drew 1989)	Non-pest	No lure	AsP
Bactrocera	Bactrocera	nigrifacia	Bactrocera nigrifacia	nigrotibialis	Zhang Ji & Chen 2011	Non-pest	Cue-lure	AsP
Bactrocera	Bactrocera	nigrifemorata	Bactrocera nigrifemorata		Li & Wang 2011	Non-pest	No lure	AsP
Bactrocera	Bactrocera	nigrita	Bactrocera nigrita		(Hardy 1955)	Non-pest	Methyl eugenol	AsP
Bactrocera	Daculus	nigrivenata	Bactrocera nigrivenata		(Munro 1937)	Non-pest	No lure	Afr
Bactrocera	Bactrocera	nigrofemoralis	Bactrocera nigrofemoralis	nigrotibialis	White & Tsuruta 2001	Non-pest	Cue-lure	AsP
Bactrocera	Bactrocera	nigroscutata	Bactrocera nigroscutata		White & Evenhuis 1999	Non-pest	No lure	AsP
Bactrocera	Bactrocera	nigrotibialis	Bactrocera nigrotibialis	nigrotibialis	(Perkins 1938)	Fruit pest (oligophagous)	Cue-lure	AsP
Bactrocera	Bactrocera	nigrovittata	Bactrocera nigrovittata	furfurosa	Drew 1989	Non-pest	No lure	AsP
Bactrocera	Bactrocera	notatagena	Bactrocera notatagena	notatagena	(May 1953)	Non-pest	No lure	AsP
Bactrocera	Bactrocera	nothaphoebe	Bactrocera nothaphoebe		Drew & Romig 2013	Non-pest	No lure	AsP
Bactrocera	Bactrocera	obfuscata	Bactrocera obfuscata	furfurosa	Drew 1989	Non-pest	Cue-lure	AsP
Bactrocera	Bactrocera	oblineata	Bactrocera oblineata	distincta	Drew 1989	Non-pest	Cue-lure	AsP
Bactrocera	Bactrocera	obliqua	Bactrocera obliqua		(Malloch 1939)	Fruit pest	No lure	AsP
Bactrocera	Bactrocera	obliquivenosa	Bactrocera obliquivenosa		Drew & Romig 2001	Non-pest	Methyl eugenol	AsP
Bactrocera	Bactrocera	obscura	Bactrocera obscura		(Malloch 1931)	Non-pest	Cue-lure	AsP
Bactrocera	Bactrocera	obscurata	Bactrocera obscurata		(de Mejeire 1911)	Non-pest	No lure	AsP
Bactrocera	Bactrocera	obscurivitta	Bactrocera obscurivitta		Drew & Romig 2013	Non-pest	Cue-lure	AsP
Bactrocera	Bactrocera	occipitalis	Bactrocera occipitalis	dorsalis	(Bezzi 1919)	Fruit pest (polyphagous)	Methyl eugenol	AsP
Bactrocera	Bactrocera	ochracea	Bactrocera ochracea		Drew 1989	Non-pest	Cue-lure	AsP
Bactrocera	Bactrocera	ochroma	Bactrocera ochroma	dorsalis	Drew & Romig 2013	Fruit pest (monophagous)	Methyl eugenol	AsP
Bactrocera	Bactrocera	ochromarginis	Bactrocera ochromarginis		(Drew 1971)	Non-pest	Methyl eugenol	AsP
Bactrocera	Bactrocera	ochrosiae	Bactrocera ochrosiae		(Malloch 1942)	Non-pest	Cue-lure	AsP
Bactrocera	Bactrocera	ochroventer	Bactrocera ochroventer		Drew & Romig 2013	Non-pest	uncertain	AsP
Bactrocera	Daculus	oleae	Bactrocera oleae		(Gmelin 1790)	Fruit pest (monophagous)	No lure	Afr
Bactrocera	Bactrocera	opacovitta	Bactrocera opacovitta		Drew & Romig 2013	Non-pest	Methyl eugenol	AsP
Bactrocera	Bactrocera	opiliae	Bactrocera opiliae	dorsalis	(Drew & Hardy 1981)	Non-pest	Methyl eugenol	AsP
Bactrocera	Bactrocera	osbeckiae	Bactrocera osbeckiae	dorsalis	Drew & Hancock 1994	Non-pest	No lure	AsP
Bactrocera	Bulladacus	pacificae	Bactrocera pacificae		Drew & Romig 2001	Non-pest	No lure	AsP
Bactrocera	Tetradacus	pagdeni	Bactrocera pagdeni		(Malloch 1939)	Non-pest	No lure	AsP
Bactrocera	Bactrocera	pallescentis	Bactrocera pallescentis		(Hardy 1955)	Non-pest	No lure	AsP
Bactrocera	Bactrocera	pallida	Bactrocera pallida	mayi	(Perkins & May 1949)	Non-pest	Methyl eugenol	AsP
Bactrocera	Bactrocera	paraarecae	Bactrocera paraarecae	dorsalis	Drew & Romig 2013	Non-pest	Methyl eugenol	AsP
Bactrocera	Bactrocera	parabancroftii	Bactrocera parabancroftii	musae	Drew 2011	Non-pest	Cue-lure	AsP
Bactrocera	Bactrocera	parabarringtoniae	Bactrocera parabarringtoniae		Drew & Hancock 1999	Non-pest	Methyl eugenol	AsP
Bactrocera	Bactrocera	paradiospyri	Bactrocera paradiospyri		Chen Zhou & Li 2011	Non-pest	Methyl eugenol	AsP
Bactrocera	Bactrocera	parafrauenfeldi	Bactrocera parafrauenfeldi	frauenfeldi	Drew 1989	Non-pest	Cue-lure	AsP
Bactrocera	Bactrocera	parafroggatti	Bactrocera parafroggatti		Drew & Romig 2001	Non-pest	Methyl eugenol	AsP
Bactrocera	Bactrocera	paralatissima	Bactrocera paralatissima		Drew & Romig 2013	Non-pest	Cue-lure	AsP
Bactrocera	Bactrocera	paralimbifera	Bactrocera paralimbifera		Drew & Romig 2013	Non-pest	Cue-lure	AsP
Bactrocera	Bactrocera	paramusae	Bactrocera paramusae	bryoniae	Drew 1989	Non-pest	Cue-lure	AsP
Bactrocera	Bactrocera	paranigrita	Bactrocera paranigrita		Drew & Romig 2013	Non-pest	Methyl eugenol	AsP
Bactrocera	Bactrocera	paraosbeckiae	Bactrocera paraosbeckiae		Drew 2002	Non-pest	Cue-lure	AsP
Bactrocera	Bactrocera	paraverbascifoliae	Bactrocera paraverbascifoliae	dorsalis	Drew 2002	Non-pest	Methyl eugenol	AsP
Bactrocera	Notodacus	paraxanthodes	Bactrocera paraxanthodes		Drew & Hancock 1995	Non-pest	Methyl eugenol	AsP
Bactrocera	Bactrocera	parvula	Bactrocera parvula		(Hendel 1912)	Non-pest	No lure	AsP
Bactrocera	Bactrocera	passiflorae	Bactrocera passiflorae		(Froggatt 1910)	Fruit pest	Cue-lure	AsP
Bactrocera	Bactrocera	patula	Bactrocera patula		Drew & Romig 2013	Non-pest	Cue-lure	AsP
Bactrocera	Bactrocera	pectoralis	Bactrocera pectoralis		(Walker 1859)	Non-pest	No lure	AsP
Bactrocera	Bactrocera	pedestris	Bactrocera pedestris	dorsalis	(Bezzi 1913)	Non-pest	Cue-lure	AsP
Bactrocera	Parazeugodacus	pendleburyi	Bactrocera pendleburyi		(Perkins 1938)	Non-pest	Zingerone	AsP
Bactrocera	Bactrocera	peneallwoodi	Bactrocera peneallwoodi		Drew & Romig 2013	Non-pest	uncertain	AsP
Bactrocera	Bactrocera	penebeckerae	Bactrocera penebeckerae		Drew & Romig 2013	Non-pest	No lure	AsP
Bactrocera	Bactrocera	penecognata	Bactrocera penecognata	dorsalis	Drew & Hancock 1994	Non-pest	Cue-lure	AsP
Bactrocera	Bactrocera	penecorrecta	Bactrocera penecorrecta		Drew 2002	Non-pest	Methyl eugenol	AsP
Bactrocera	Bactrocera	penecostalis	Bactrocera penecostalis		Drew & Romig 2013	Non-pest	Cue-lure	AsP
Bactrocera	Bulladacus	penefurva	Bactrocera penefurva		Drew 1989	Non-pest	No lure	AsP
Bactrocera	Bactrocera	peneobscura	Bactrocera peneobscura		Drew & Romig 2001	Non-pest	Cue-lure	AsP
Bactrocera	Bactrocera	penephaea	Bactrocera penephaea		Drew & Romig 2013	Non-pest	Cue-lure	AsP
Bactrocera	Bactrocera	peninsularis	Bactrocera peninsularis	quadrata	(Drew & Hancock 1981)	Non-pest	Cue-lure	AsP
Bactrocera	Bactrocera	pepisalae	Bactrocera pepisalae		(Froggatt 1910)	Non-pest	Methyl eugenol	AsP
Bactrocera	Bactrocera	perfusca	Bactrocera perfusca		(Aubertin 1929)	Fruit pest	No lure	AsP
Bactrocera	Bactrocera	perigrapha	Bactrocera perigrapha	nigrotibialis	White & Tsuruta 2001	Non-pest	Cue-lure, Zingerone	AsP
Bactrocera	Bactrocera	perkinsi	Bactrocera perkinsi		(Drew & Hancock 1981)	Non-pest	Cue-lure	AsP
Bactrocera	Bactrocera	pernigra	Bactrocera pernigra		Ito 1983	Non-pest	Cue-lure	AsP
Bactrocera	Bulladacus	peterseni	Bactrocera peterseni		(Hardy 1970)	Non-pest	No lure	AsP
Bactrocera	Gymnodacus	petila	Bactrocera petila		Drew 1989	Non-pest	Cue-lure	AsP
Bactrocera	Bactrocera	phaea	Bactrocera phaea		(Drew 1971)	Non-pest	Cue-lure	AsP
Bactrocera	Bactrocera	phaleriae	Bactrocera phaleriae		(May 1956)	Non-pest	No lure	AsP
Bactrocera	Bactrocera	picea	Bactrocera picea		(Drew 1972)	Non-pest	Methyl eugenol	AsP
Bactrocera	Bactrocera	pictipennis	Bactrocera pictipennis		Lin & Zeng 2011	Non-pest	Methyl eugenol	AsP
Bactrocera	Bactrocera	pisinna	Bactrocera pisinna		Drew 1989	Non-pest	Cue-lure	AsP
Bactrocera	Bactrocera	popondettiensis	Bactrocera popondettiensis	furfurosa	Drew 1989	Non-pest	No lure	AsP
Bactrocera	Bactrocera	profunda	Bactrocera profunda	dorsalis	Tsuruta & White 2001	Non-pest	Cue-lure	AsP
Bactrocera	Bactrocera	prolixa	Bactrocera prolixa	musae	Drew 1989	Non-pest	Methyl eugenol	AsP
Bactrocera	Bactrocera	propedistincta	Bactrocera propedistincta	distincta	Drew 1989	Non-pest	No lure	AsP
Bactrocera	Bactrocera	propinqua	Bactrocera propinqua	dorsalis	(Hardy & Adachi 1954)	Non-pest	Cue-lure	AsP
Bactrocera	Bactrocera	pruniae	Bactrocera pruniae		Drew & Romig 2013	Fruit pest (monophagous)	No lure	AsP
Bactrocera	Bactrocera	pseudobeckerae	Bactrocera pseudobeckerae		Drew & Romig 2013	Non-pest	Cue-lure	AsP
Bactrocera	Bactrocera	pseudocucurbitae	Bactrocera pseudocucurbitae		(White 1999)	Non-pest	Cue-lure	AsP
Bactrocera	Bactrocera	pseudodistincta	Bactrocera pseudodistincta	distincta	(Drew 1971)	Non-pest	Cue-lure	AsP
Bactrocera	Bactrocera	pseudoversicolor	Bactrocera pseudoversicolor		Drew 2002	Non-pest	Methyl eugenol	AsP
Bactrocera	Bactrocera	psidii	Bactrocera psidii		(Froggatt 1899)	Fruit pest	Cue-lure	AsP
Bactrocera	Bactrocera	pulchra	Bactrocera pulchra	fulvicauda	Tryon 1927	Non-pest	No lure	AsP
Bactrocera	Bactrocera	pusilla	Bactrocera pusilla		(Hardy 1983)	Non-pest	Cue-lure	AsP
Bactrocera	Bactrocera	pyrifoliae	Bactrocera pyrifoliae	dorsalis	Drew & Hancock 1994	Fruit pest (oligophagous)	No lure	AsP
Bactrocera	Bactrocera	quadrata	Bactrocera quadrata	quadrata	(May 1963)	Non-pest	Cue-lure	AsP
Bactrocera	Bactrocera	quadrisetosa	Bactrocera quadrisetosa	bryoniae	(Bezzi 1928)	Fruit pest	No lure	AsP
Bactrocera	Bactrocera	quasiinfulata	Bactrocera quasiinfulata	dorsalis	Drew & Romig 2013	Non-pest	Cue-lure	AsP
Bactrocera	Bactrocera	quasineonigrita	Bactrocera quasineonigrita		Drew & Romig 2013	Non-pest	Methyl eugenol	AsP
Bactrocera	Bactrocera	quasipropinqua	Bactrocera quasipropinqua	dorsalis	Drew & Hancock 1994	Non-pest	No lure	AsP
Bactrocera	Bactrocera	quasisilvicola	Bactrocera quasisilvicola		Drew 1989	Non-pest	Cue-lure	AsP
Bactrocera	Bactrocera	raiensis	Bactrocera raiensis	dorsalis	Drew & Hancock 1994	Non-pest	Methyl eugenol	AsP
Bactrocera	Bactrocera	ramuensis	Bactrocera ramuensis	musae	Drew 2011	Non-pest	Cue-lure	AsP
Bactrocera	Bactrocera	ranganathi	Bactrocera ranganathi	dorsalis	Drew & Romig 2013	Non-pest	Methyl eugenol	AsP
Bactrocera	Bactrocera	reclinata	Bactrocera reclinata		Drew 1989	Non-pest	Methyl eugenol	AsP
Bactrocera	Bactrocera	recurrens	Bactrocera recurrens	recurrens	(Hering 1941)	Non-pest	Cue-lure	AsP
Bactrocera	Bactrocera	redunca	Bactrocera redunca	recurrens	(Drew 1971)	Non-pest	Cue-lure	AsP
Bactrocera	Bactrocera	repanda	Bactrocera repanda	alyxiae	Drew 1989	Non-pest	No lure	AsP
Bactrocera	Bactrocera	resima	Bactrocera resima	recurrens	(Drew 1971)	Non-pest	Cue-lure	AsP
Bactrocera	Bactrocera	retrorsa	Bactrocera retrorsa		Drew 1989	Non-pest	Methyl eugenol	AsP
Bactrocera	Bactrocera	rhabdota	Bactrocera rhabdota	distincta	Drew 1989	Non-pest	Cue-lure	AsP
Bactrocera	Bactrocera	ritsemai	Bactrocera ritsemai		(Weyenbergh 1869)	Non-pest	Cue-lure	AsP
Bactrocera	Bactrocera	robertsi	Bactrocera robertsi	musae	Drew 1989	Non-pest	Cue-lure	AsP
Bactrocera	Bactrocera	robiginosa	Bactrocera robiginosa		(May 1958)	Non-pest	No lure	AsP
Bactrocera	Bactrocera	romigae	Bactrocera romigae	notatagena	(Drew & Hancock 1981)	Non-pest	Methyl eugenol	AsP
Bactrocera	Bactrocera	rubigina	Bactrocera rubigina		(Wang & Zhao 1989)	Non-pest	Cue-lure, Zingerone	AsP
Bactrocera	Bactrocera	rufescens	Bactrocera rufescens	fagraea	(May 1967)	Non-pest	Cue-lure	AsP
Bactrocera	Bactrocera	rufivitta	Bactrocera rufivitta	musae	Drew 2011	Non-pest	Cue-lure	AsP
Bactrocera	Bactrocera	rufofuscula	Bactrocera rufofuscula		(Drew & Hancock 1981)	Non-pest	Cue-lure, Zingerone	AsP
Bactrocera	Bactrocera	russeola	Bactrocera russeola	fagraea	(Drew & Hancock 1981)	Non-pest	Cue-lure	AsP
Bactrocera	Bactrocera	rutengiae	Bactrocera rutengiae		Drew & Romig 2013	Non-pest	Methyl eugenol	AsP
Bactrocera	Bactrocera	rutila	Bactrocera rutila		(Hering 1941)	Non-pest	No lure	AsP
Bactrocera	Bactrocera	samoae	Bactrocera samoae		Drew 1989	Non-pest	No lure	AsP
Bactrocera	Bactrocera	sapaensis	Bactrocera sapaensis	dorsalis	Drew & Romig 2013	Non-pest	Cue-lure	AsP
Bactrocera	Parazeugodacus	satanellus	Bactrocera satanellus		(Hering 1941)	Non-pest	No lure	AsP
Bactrocera	Javadacus	scutellaria	Bactrocera scutellaria		(Bezzi 1916)	Non-pest	Cue-lure	AsP
Bactrocera	Bactrocera	seguyi	Bactrocera seguyi		(Hering 1939)	Non-pest	Methyl eugenol	AsP
Bactrocera	Bactrocera	selenophora	Bactrocera selenophora		Tsuruta & White 2001	Non-pest	Cue-lure	AsP
Bactrocera	Bactrocera	sembaliensis	Bactrocera sembaliensis	dorsalis	Drew & Hancock 1994	Non-pest	Cue-lure	AsP
Bactrocera	Javadacus	semisurstyli	Bactrocera semisurstyli		Drew & Romig 2013	Non-pest	Cue-lure	AsP
Bactrocera	Bactrocera	setinervis	Bactrocera setinervis		(Malloch 1938)	Non-pest	No lure	AsP
Bactrocera	Bactrocera	silvicola	Bactrocera silvicola		(May 1962)	Non-pest	Cue-lure, Zingerone	AsP
Bactrocera	Bactrocera	simulata	Bactrocera simulata	bryoniae	(Malloch 1939)	Non-pest	Cue-lure	AsP
Bactrocera	Bactrocera	speculifer	Bactrocera speculifer		(Walker 1865)	Fruit pest (monophagous)	Methyl eugenol	AsP
Bactrocera	Bactrocera	speewahensis	Bactrocera speewahensis		Fay & Hancock 2006	Non-pest	No lure	AsP
Bactrocera	Tetradacus	splendida	Bactrocera splendida		(Perkins 1938)	Non-pest	No lure	AsP
Bactrocera	Bactrocera	strigata	Bactrocera strigata		(Perkins 1934)	Non-pest	No lure	AsP
Bactrocera	Bactrocera	sulawesiae	Bactrocera sulawesiae	dorsalis	Drew & Hancock 1994	Non-pest	Methyl eugenol	AsP
Bactrocera	Bactrocera	suliae	Bactrocera suliae		Drew & Romig 2013	Non-pest	Methyl eugenol	AsP
Bactrocera	Bactrocera	sumbawaensis	Bactrocera sumbawaensis	dorsalis	Drew & Hancock 1994	Non-pest	Cue-lure	AsP
Bactrocera	Semicallantra	superba	Bactrocera superba		Drew & Romig 2013	Non-pest	Cue-lure	AsP
Bactrocera	Calodacus	symplocos	Bactrocera symplocos		Drew & Romig 2013	Non-pest	No lure	AsP
Bactrocera	Bactrocera	syzygii	Bactrocera syzygii	dorsalis	White & Tsuruta 2001	Non-pest	Zingerone	AsP
Bactrocera	Bactrocera	tapahensis	Bactrocera tapahensis		Drew & Romig 2013	Non-pest	Methyl eugenol	AsP
Bactrocera	Bactrocera	tenuifascia	Bactrocera tenuifascia	mayi	(May 1965)	Non-pest	Methyl eugenol	AsP
Bactrocera	Bactrocera	terminaliae	Bactrocera terminaliae	anthracina	Drew 1989	Non-pest	No lure	AsP
Bactrocera	Parazeugodacus	terminifer	Bactrocera terminifer		(Walker 1860)	Non-pest	No lure	AsP
Bactrocera	Bactrocera	ternatiae	Bactrocera ternatiae		Drew & Romig 2013	Non-pest	Methyl eugenol	AsP
Bactrocera	Hemizeugodacus	tetrachaeta	Bactrocera tetrachaeta		(Bezzi 1919)	Non-pest	No lure	AsP
Bactrocera	Bactrocera	thailandica	Bactrocera thailandica	dorsalis	Drew & Hancock 1994	Non-pest	Cue-lure	AsP
Bactrocera	Bactrocera	thistletoni	Bactrocera thistletoni		Drew 1989	Non-pest	Cue-lure	AsP
Bactrocera	Bulladacus	tigrina	Bactrocera tigrina		(May 1953)	Non-pest	No lure	AsP
Bactrocera	Calodacus	tillyardi	Bactrocera tillyardi		(Perkins 1938)	Non-pest	No lure	AsP
Bactrocera	Bactrocera	tinomiscii	Bactrocera tinomiscii	musae	Drew 1989	Non-pest	Cue-lure	AsP
Bactrocera	Bactrocera	torresiae	Bactrocera torresiae		Huxam & Hancock 2006	Non-pest	Cue-lure	AsP
Bactrocera	Bactrocera	tortuosa	Bactrocera tortuosa		White & Evenhuis 1999	Non-pest	No lure	AsP
Bactrocera	Heterodaculus	toxopeusi	Bactrocera toxopeusi		(Hering 1953)	Non-pest	No lure	AsP
Bactrocera	Bactrocera	trifaria	Bactrocera trifaria		(Drew 1971)	Non-pest	Cue-lure	AsP
Bactrocera	Bactrocera	trifasciata	Bactrocera trifasciata		(Hardy 1982)	Non-pest	Cue-lure	AsP
Bactrocera	Javadacus	trilineata	Bactrocera trilineata		(Hardy 1955)	Non-pest	Cue-lure	AsP
Bactrocera	Bactrocera	trilineola	Bactrocera trilineola	frauenfeldi	Drew 1989	Fruit pest	Cue-lure	AsP
Bactrocera	Bulladacus	trilobata	Bactrocera trilobata		Drew & Hancock 2016	Non-pest	No lure	AsP
Bactrocera	Bactrocera	trivialis	Bactrocera trivialis	dorsalis	(Drew 1971)	Fruit pest	Cue-lure, Zingerone	AsP
Bactrocera	Bactrocera	truncata	Bactrocera truncata		Drew & Romig 2013	Non-pest	Cue-lure	AsP
Bactrocera	Bactrocera	tryoni	Bactrocera tryoni	tryoni	(Froggatt 1897)	Fruit pest	Cue-lure, Zingerone	AsP
Bactrocera	Tetradacus	tsuneonis	Bactrocera tsuneonis		(Miyake 1919)	Fruit pest	No lure	AsP
Bactrocera	Bactrocera	tuberculata	Bactrocera tuberculata		(Bezzi 1916)	Fruit pest (polyphagous)	Methyl eugenol	AsP
Bactrocera	Bactrocera	turneri	Bactrocera turneri	silvicola	Drew 1989	Non-pest	Cue-lure	AsP
Bactrocera	Bactrocera	umbrosa	Bactrocera umbrosa		(Fabricius 1805)	Fruit pest (monophagous)	Methyl eugenol	AsP
Bactrocera	Bactrocera	unifasciata	Bactrocera unifasciata	distincta	(Malloch 1939)	Non-pest	Cue-lure	AsP
Bactrocera	Bactrocera	unilineata	Bactrocera unilineata		Drew 1989	Non-pest	Cue-lure	AsP
Bactrocera	Bactrocera	unimacula	Bactrocera unimacula	dorsalis	Drew & Hancock 1994	Non-pest	Methyl eugenol	AsP
Bactrocera	Bactrocera	unipunctata	Bactrocera unipunctata		(Malloch 1939)	Non-pest	No lure	AsP
Bactrocera	Bactrocera	unistriata	Bactrocera unistriata	fulvicauda	(Drew 1971)	Non-pest	Methyl eugenol	AsP
Bactrocera	Bactrocera	unitaeniola	Bactrocera unitaeniola		Drew & Romig 2001	Non-pest	Cue-lure	AsP
Bactrocera	Bactrocera	usitata	Bactrocera usitata	dorsalis	Drew & Hancock 1994	Non-pest	Cue-lure	AsP
Bactrocera	Bactrocera	ustulata	Bactrocera ustulata	furfurosa	Drew 1989	Non-pest	Cue-lure	AsP
Bactrocera	Bactrocera	uvariae	Bactrocera uvariae	musae	Drew 2011	Non-pest	Cue-lure	AsP
Bactrocera	Bactrocera	venefica	Bactrocera venefica		(Hering 1938)	Non-pest	No lure	AsP
Bactrocera	Bactrocera	verbascifoliae	Bactrocera verbascifoliae	dorsalis	Drew & Hancock 1994	Non-pest	Methyl eugenol	AsP
Bactrocera	Bactrocera	versicolor	Bactrocera versicolor		(Bezzi 1916)	Fruit pest (monophagous)	Methyl eugenol	AsP
Bactrocera	Apodacus	visenda	Bactrocera visenda		(Hardy 1951)	Non-pest	Methyl eugenol	AsP
Bactrocera	Bactrocera	vishnu	Bactrocera vishnu	dorsalis	Drew & Hancock 1994	Non-pest	Cue-lure	AsP
Bactrocera	Bactrocera	vulgaris	Bactrocera vulgaris	dorsalis	(Drew 1971)	Non-pest	Cue-lure	AsP
Bactrocera	Bactrocera	waaiae	Bactrocera waaiae		Drew & Romig 2013	Non-pest	Methyl eugenol	AsP
Bactrocera	Bulladacus	wanangiae	Bactrocera wanangiae		Drew & Hancock 2016	Non-pest	No lure	AsP
Bactrocera	Bulladacus	warisensis	Bactrocera warisensis		White & Evenhuis 1999	Non-pest	No lure	AsP
Bactrocera	Bactrocera	wuzhishana	Bactrocera wuzhishana		Li & Wang 2006	Non-pest	Methyl eugenol	AsP
Bactrocera	Notodacus	xanthodes	Bactrocera xanthodes		(Broun 1904)	Fruit pest	Methyl eugenol	AsP
Bactrocera	Paratridacus	yayeyamana	Bactrocera yayeyamana		(Matsumara 1916)	Non-pest	No lure	AsP
Bactrocera	Bactrocera	yorkensis	Bactrocera yorkensis		Drew & Hancock 1999	Non-pest	Methyl eugenol	AsP
Bactrocera	Bactrocera	zonata	Bactrocera zonata		(Saunders 1842)	Fruit pest (polyphagous)	Methyl eugenol	AsP
Dacus	Didacus	abbabae	Dacus abbabae		Munro 1933	Non-pest	No lure	Afr
Dacus	Didacus	abditus	Dacus abditus		(Munro 1984)	Non-pest	No lure	Afr
Dacus	Didacus	abruptus	Dacus abruptus		White 2009	Non-pest	No lure	Afr
Dacus	Neodacus	absonifacies	Dacus absonifacies		(May 1956)	Non-pest	Cue-lure, Zingerone	AsP
Dacus	Lophodacus	acutus	Dacus acutus		White 2009	Non-pest	No lure	Afr
Dacus	Dacus	adenae	Dacus adenae		(Hering 1940)	Non-pest	No lure	Afr
Dacus	Didacus	adenionis	Dacus adenionis		Munro 1984	Non-pest	No lure	Afr
Dacus	Leptoxyda	adustus	Dacus adustus		Munro 1948	Non-pest	No lure	Afr
Dacus	Neodacus	aequalis	Dacus aequalis		Coquillett 1909	Non-pest	Cue-lure, Zingerone	AsP
Dacus	Didacus	africanus	Dacus africanus		Adams 1905	Non-pest	Cue-lure	Afr
Dacus	Neodacus	alarifumidus	Dacus alarifumidus		Drew 1989	Non-pest	Cue-lure	AsP
Dacus	Didacus	albiseta	Dacus albiseta		White 2009	Non-pest	Cue-lure	Afr
Dacus	Neodacus	alulapictus	Dacus alulapictus		Drew 1989	Non-pest	No lure	AsP
Dacus	Psilodacus	amberiens	Dacus amberiens		(Munro 1984)	Non-pest	No lure	Afr
Dacus	Mellesis	ambonensis	Dacus ambonensis		Drew & Hancock 1998	Non-pest	Cue-lure	AsP
Dacus	Didacus	amphoratus	Dacus amphoratus		(Munro 1984)	Non-pest	No lure	Afr
Dacus	Neodacus	aneuvittatus	Dacus aneuvittatus		(Drew 1971)	Non-pest	No lure	AsP
Dacus	Psilodacus	annulatus	Dacus annulatus		Becker 1903	Non-pest	No lure	Afr
Dacus	Leptoxyda	apectus	Dacus apectus		White 2006	Non-pest	No lure	Afr
Dacus	Dacus	apiculatus	Dacus apiculatus		White 2006	Non-pest	Cue-lure	Afr
Dacus	Lophodacus	apostata	Dacus apostata		(Hering 1937)	Non-pest	No lure	Afr
Dacus	Lophodacus	apoxanthus	Dacus apoxanthus		Bezzi 1924	Non-pest	No lure	Afr
Dacus	Leptoxyda	arabicus	Dacus arabicus		White 2006	Non-pest	No lure	Afr
Dacus	Didacus	arcuatus	Dacus arcuatus		Munro 1939	Non-pest	No lure	Afr
Dacus	Dacus	armatus	Dacus armatus		Fabricius 1805	Non-pest	Cue-lure	Afr
Dacus	Leptoxyda	aspilus	Dacus aspilus		Bezzi 1924	Non-pest	No lure	Afr
Dacus	Mellesis	atrimarginatus	Dacus atrimarginatus		Drew & Hancock 1998	Non-pest	No lure	AsP
Dacus	Leptoxyda	attenuatus	Dacus attenuatus		Collart 1935	Non-pest	No lure	Afr
Dacus	Callantra	axanthinus	Dacus axanthinus		White & Evenhuis 1999	Non-pest	No lure	AsP
Dacus	Callantra	axanus	Dacus axanus		(Hering 1938)	Cucurbit fruit pest	Cue-lure	AsP
Dacus	Neodacus	badius	Dacus badius		Drew 1989	Non-pest	Cue-lure	AsP
Dacus	Dacus	bakingiliensis	Dacus bakingiliensis		Hancock 1985	Non-pest	Cue-lure	Afr
Dacus	Mellesis	bannatus	Dacus bannatus		Wang 1990	Non-pest	Cue-lure	AsP
Dacus	Psilodacus	basifasciatus	Dacus basifasciatus		(Hering 1941)	Non-pest	No lure	Afr
Dacus	Neodacus	bellulus	Dacus bellulus		Drew & Hancock 1981	Non-pest	Cue-lure	AsP
Dacus	Dacus	bequaerti	Dacus bequaerti		Collart 1935	Non-pest	No lure	Afr
Dacus	Dacus	bidens	Dacus bidens		(Curran 1927)	Non-pest	No lure	Afr
Dacus	Didacus	binotatus	Dacus binotatus		Loew 1862	Non-pest	Cue-lure	Afr
Dacus	Mellesis	bispinosus	Dacus bispinosus		(Wang 1990)	Non-pest	No lure	AsP
Dacus	Didacus	bistrigulatus	Dacus bistrigulatus		Bezzi 1908	Non-pest	No lure	Afr
Dacus	Dacus	bivittatus	Dacus bivittatus		(Bigot 1858)	Pest	Cue-lure	Afr
Dacus	Lophodacus	blepharogaster	Dacus blepharogaster		Bezzi 1917	Non-pest	No lure	Afr
Dacus	Dacus	bombastus	Dacus bombastus		Hering 1941	Non-pest	No lure	Afr
Dacus	Lophodacus	botianus	Dacus botianus		(Munro 1984)	Non-pest	No lure	Afr
Dacus	Lophodacus	brevis	Dacus brevis		Coquillett 1901	Non-pest	No lure	Afr
Dacus	Ambitidacus	brevistriga	Dacus brevistriga		Walker 1861	Non-pest	No lure	Afr
Dacus	Didacus	briani	Dacus briani		White 2006	Non-pest	No lure	Afr
Dacus	Leptoxyda	brunnalis	Dacus brunnalis		White 2009	Non-pest	No lure	Afr
Dacus	Mellesis	calirayae	Dacus calirayae		Drew & Hancock 1998	Non-pest	Cue-lure	AsP
Dacus	Callantra	capillaris	Dacus capillaris		(Drew 1972)	Non-pest	Cue-lure	AsP
Dacus	Leptoxyda	carnesi	Dacus carnesi		(Munro 1984)	Non-pest	No lure	Afr
Dacus	Didacus	carvalhoi	Dacus carvalhoi		(Munro 1984)	Non-pest	No lure	Afr
Dacus	Lophodacus	ceropegiae	Dacus ceropegiae		(Munro 1984)	Non-pest	No lure	Afr
Dacus	Lophodacus	chamun	Dacus chamun		(Munro 1984)	Non-pest	No lure	Afr
Dacus	Psilodacus	chapini	Dacus chapini		Curran 1927	Non-pest	No lure	Afr
Dacus	Dacus	chiwira	Dacus chiwira		Hancock 1985	Non-pest	Cue-lure	Afr
Dacus	Dacus	chrysomphalus	Dacus chrysomphalus		(Bezzi 1924)	Non-pest	Cue-lure	Afr
Dacus	Didacus	ciliatus	Dacus ciliatus		Loew 1862	Cucurbit fruit pest	No lure	Afr
Dacus	Dacus	clinophlebs	Dacus clinophlebs		Hendel 1928	Non-pest	No lure	Afr
Dacus	Neodacus	coenensis	Dacus coenensis		Royer # Hancock 2012	Non-pest	Cue-lure	AsP
Dacus	Dacus	collarti	Dacus collarti		Munro 1938	Non-pest	No lure	Afr
Dacus	Didacus	congoensis	Dacus congoensis		White 2006	Non-pest	No lure	Afr
Dacus	Mellesis	conopsoides	Dacus conopsoides		de Meijere 1911	Non-pest	No lure	AsP
Dacus	Didacus	copelandi	Dacus copelandi		White 2006	Non-pest	No lure	Afr
Dacus	Mellesis	crabroniformis	Dacus crabroniformis		(Bezzi 1914)	Non-pest	No lure	AsP
Dacus	Dacus	croceus	Dacus croceus		Munro 1957	Non-pest	No lure	Afr
Dacus	Dacus	cyathus	Dacus cyathus		(Munro 1984)	Non-pest	No lure	Afr
Dacus	Psilodacus	delicatus	Dacus delicatus		Munro 1939	Non-pest	No lure	Afr
Dacus	Dacus	deltatus	Dacus deltatus		White 2006	Non-pest	No lure	Afr
Dacus	Leptoxyda	demmerezi	Dacus demmerezi		(Bezzi 1917)	Pest	Cue-lure	Afr
Dacus	Dacus	diastatus	Dacus diastatus		Munro 1984	Non-pest	Cue-lure	Afr
Dacus	Mellesis	discipennis	Dacus discipennis		(Walker 1861)	Non-pest	No lure	AsP
Dacus	Mellesis	discophorus	Dacus discophorus		(Hering 1956)	Non-pest	Cue-lure	AsP
Dacus	Mellesis	discors	Dacus discors		Drew 1989	Non-pest	Cue-lure	AsP
Dacus	Mellesis	discretus	Dacus discretus		Drew & Romig 2013	Non-pest	Cue-lure	AsP
Dacus	Dacus	disjunctus	Dacus disjunctus		(Bezzi 1915)	Non-pest	No lure	Afr
Dacus	Neodacus	dissimilis	Dacus dissimilis		Drew 1989	Non-pest	Cue-lure	AsP
Dacus	Mellesis	donggaliae	Dacus donggaliae		Drew & Romig 2013	Non-pest	Cue-lure	AsP
Dacus	Mellesis	dorjii	Dacus dorjii		Drew & Romig 2007	Non-pest	Cue-lure	AsP
Dacus	Dacus	durbanensis	Dacus durbanensis		Munro 1935	Non-pest	Cue-lure	Afr
Dacus	Dacus	eclipsis	Dacus eclipsis		(Bezzi 1924)	Non-pest	Cue-lure	Afr
Dacus	Didacus	elatus	Dacus elatus		White 2006	Non-pest	No lure	Afr
Dacus	Ambitidacus	elegans	Dacus elegans		(Munro 1984)	Non-pest	No lure	Afr
Dacus	Didacus	elutissimus	Dacus elutissimus		Bezzi 1924	Non-pest	No lure	Afr
Dacus	Leptoxyda	eminus	Dacus eminus		Munro 1939	Non-pest	Cue-lure	Afr
Dacus	Lophodacus	erythraeus	Dacus erythraeus		Bezzi 1917	Non-pest	No lure	Afr
Dacus	Mellesis	esakii	Dacus esakii		(Shiraki 1939)	Non-pest	No lure	AsP
Dacus	Leptoxyda	etiennellus	Dacus etiennellus		Munro 1984	Non-pest	Cue-lure	Afr
Dacus	Psilodacus	externellus	Dacus externellus		(Munro 1984)	Non-pest	No lure	Afr
Dacus	Dacus	famona	Dacus famona		Hancock 1985	Non-pest	Cue-lure	Afr
Dacus	Dacus	fasciolatus	Dacus fasciolatus		Collart 1940	Non-pest	No lure	Afr
Dacus	Mellesis	feijeni	Dacus feijeni		White 1998	Non-pest	Cue-lure	AsP
Dacus	Didacus	ficicola	Dacus ficicola		Bezzi 1915	Non-pest	No lure	Afr
Dacus	Didacus	fissuratus	Dacus fissuratus		White 2006	Non-pest	No lure	Afr
Dacus	Dacus	flavicrus	Dacus flavicrus		Graham 1910	Non-pest	No lure	Afr
Dacus	Mellesis	fletcheri	Dacus fletcheri		Drew & Romig 2007	Non-pest	Cue-lure	AsP
Dacus	Mellesis	formosanus	Dacus formosanus		(Tseng & Chu 1983)	Non-pest	Cue-lure	AsP
Dacus	Didacus	freidbergi	Dacus freidbergi		(Munro 1984)	Non-pest	No lure	Afr
Dacus	Didacus	frontalis	Dacus frontalis		Becker 1922	Pest	Cue-lure	Afr
Dacus	Dacus	fumosus	Dacus fumosus		Collart 1935	Non-pest	No lure	Afr
Dacus	Leptoxyda	fuscatus	Dacus fuscatus		Wiedemann 1819	Non-pest	No lure	Afr
Dacus	Dacus	fuscinervis	Dacus fuscinervis		Malloch 1932	Non-pest	No lure	Afr
Dacus	Leptoxyda	fuscovittatus	Dacus fuscovittatus		Graham 1910	Non-pest	Cue-lure	Afr
Dacus	Psilodacus	gabonensis	Dacus gabonensis		White 2006	Non-pest	No lure	Afr
Dacus	Dacus	ghesquierei	Dacus ghesquierei		Collart 1935	Non-pest	No lure	Afr
Dacus	Psilodacus	goergeni	Dacus goergeni		De Meyer, White & Goodger 2013	Non-pest	No lure	Afr
Dacus	Dacus	guineensis	Dacus guineensis		Hering 1944	Non-pest	No lure	Afr
Dacus	Leptoxyda	gypsoides	Dacus gypsoides		Munro 1933	Non-pest	No lure	Afr
Dacus	Didacus	hainanus	Dacus hainanus		Wang & Zhao 1989	Non-pest	No lure	AsP
Dacus	Lophodacus	hamatus	Dacus hamatus		Bezzi 1917	Non-pest	No lure	Afr
Dacus	Psilodacus	hapalus	Dacus hapalus		(Munro 1984)	Non-pest	No lure	Afr
Dacus	Neodacus	hardyi	Dacus hardyi		Drew 1979	Non-pest	Cue-lure	AsP
Dacus	Dacus	hargreavesi	Dacus hargreavesi		(Munro 1939)	Non-pest	No lure	Afr
Dacus	Psilodacus	herensis	Dacus herensis		(Munro 1984)	Non-pest	No lure	Afr
Dacus	Dacus	humeralis	Dacus humeralis		(Bezzi 1915)	Non-pest	Cue-lure	Afr
Dacus	Psilodacus	hyalobasis	Dacus hyalobasis		Bezzi 1924	Non-pest	No lure	Afr
Dacus	Psilodacus	iaspideus	Dacus iaspideus		Munro 1948	Non-pest	No lure	Afr
Dacus	Mellesis	icariiformis	Dacus icariiformis		(Enderlein 1920)	Non-pest	No lure	AsP
Dacus	Dacus	ikelenge	Dacus ikelenge		Hancock 1985	Non-pest	Cue-lure	Afr
Dacus	Mellesis	impar	Dacus impar		Drew 1989	Non-pest	No lure	AsP
Dacus	Psilodacus	inclytus	Dacus inclytus		(Munro 1984)	Non-pest	No lure	Afr
Dacus	Mellesis	indecorus	Dacus indecorus		(Hardy 1974)	Non-pest	No lure	AsP
Dacus	Mellesis	infernus	Dacus infernus		(Hardy 1973)	Non-pest	No lure	AsP
Dacus	Psilodacus	inflatus	Dacus inflatus		Munro 1939	Non-pest	No lure	Afr
Dacus	Lophodacus	inornatus	Dacus inornatus		Bezzi 1908	Non-pest	No lure	Afr
Dacus	Didacus	insolitus	Dacus insolitus		White 2009	Non-pest	No lure	Afr
Dacus	Mellesis	insulosus	Dacus insulosus		Drew & Hancock 1998	Non-pest	No lure	AsP
Dacus	Didacus	jubatus	Dacus jubatus		(Munro 1984)	Non-pest	No lure	Afr
Dacus	Leptoxyda	kakamega	Dacus kakamega		White 2006	Non-pest	No lure	Afr
Dacus	Psilodacus	kaplanae	Dacus kaplanae		White 2009	Non-pest	No lure	Afr
Dacus	Dacus	kariba	Dacus kariba		Hancock 1985	Non-pest	Cue-lure	Afr
Dacus	Ambitidacus	katonae	Dacus katonae		Bezzi 1924	Non-pest	No lure	Afr
Dacus	Didacus	keiseri	Dacus keiseri		(Hering 1956)	Non-pest	No lure	AsP
Dacus	Lophodacus	kurrensis	Dacus kurrensis		White 2009	Non-pest	No lure	Afr
Dacus	Mellesis	lagunae	Dacus lagunae		Drew & Hancock 1998	Non-pest	Cue-lure	AsP
Dacus	Leptoxyda	langi	Dacus langi		Curran 1927	Non-pest	Cue-lure	Afr
Dacus	Mellesis	leongi	Dacus leongi		Drew & Hancock 1998	Non-pest	Cue-lure	AsP
Dacus	Dacus	limbipennis	Dacus limbipennis		Macquart 1843	Cucurbit fruit pest	No lure	Afr
Dacus	Dacus	linearis	Dacus linearis		Collart 1935	Non-pest	No lure	Afr
Dacus	Callantra	longicornis	Dacus longicornis		(Wiedemann 1830)	Cucurbit fruit pest	Cue-lure	AsP
Dacus	Leptoxyda	longistylus	Dacus longistylus		Wiedemann 1830	Non-pest	No lure	Afr
Dacus	Psilodacus	lotus	Dacus lotus		(Bezzi 1924)	Non-pest	No lure	Afr
Dacus	Leptoxyda	lounsburyii	Dacus lounsburyii		Coquillett 1901	Pest	No lure	Afr
Dacus	Ambitidacus	luteovittatus	Dacus luteovittatus		White 2009	Non-pest	No lure	Afr
Dacus	Psilodacus	macer	Dacus macer		Bezzi 1919	Non-pest	No lure	Afr
Dacus	Mellesis	maculipterus	Dacus maculipterus		Drew & Hancock 1998	Non-pest	No lure	AsP
Dacus	Dacus	madagascarensis	Dacus madagascarensis		White 2006	Non-pest	Cue-lure	Afr
Dacus	Lophodacus	magnificus	Dacus magnificus		White 2009	Non-pest	No lure	Afr
Dacus	Neodacus	maprikensis	Dacus maprikensis		Drew 1989	Non-pest	No lure	AsP
Dacus	Leptoxyda	marshalli	Dacus marshalli		Bezzi 1924	Non-pest	No lure	Afr
Dacus	Leptoxyda	masaicus	Dacus masaicus		Munro 1937	Non-pest	Cue-lure	Afr
Dacus	Callantra	mayi	Dacus mayi		(Drew 1972)	Non-pest	Cue-lure	AsP
Dacus	Psilodacus	maynei	Dacus maynei		Bezzi 1924	Non-pest	No lure	Afr
Dacus	Leptoxyda	mediovittatus	Dacus mediovittatus		White 2006	Non-pest	Cue-lure	Afr
Dacus	Didacus	meladassus	Dacus meladassus		(Munro 1984)	Non-pest	No lure	Afr
Dacus	Neodacus	melanaspis	Dacus melanaspis		(Munro 1984)	Non-pest	No lure	Afr
Dacus	Mellesis	melanohumeralis	Dacus melanohumeralis		Drew 1989	Non-pest	Methyl eugenol	AsP
Dacus	Mellesis	melanopectus	Dacus melanopectus		Drew & Romig 2013	Non-pest	Methyl eugenol	AsP
Dacus	Psilodacus	merzi	Dacus merzi		White 2006	Non-pest	No lure	Afr
Dacus	Ambitidacus	mirificus	Dacus mirificus		(Munro 1984)	Non-pest	No lure	Afr
Dacus	Psilodacus	mochii	Dacus mochii		Bezzi 1917	Non-pest	No lure	Afr
Dacus	Didacus	mulgens	Dacus mulgens		Munro 1932	Non-pest	No lure	Afr
Dacus	Mellesis	murphyi	Dacus murphyi		Drew & Hancock 1998	Non-pest	No lure	AsP
Dacus	Didacus	nairobensis	Dacus nairobensis		White 2006	Non-pest	No lure	Afr
Dacus	Psilodacus	namibiensis	Dacus namibiensis		Hancock & Drew 2001	Non-pest	No lure	Afr
Dacus	Mellesis	nanggalae	Dacus nanggalae		Drew & Hancock 1998	Non-pest	Cue-lure	AsP
Dacus	Didacus	nanus	Dacus nanus		Collart 1940	Non-pest	No lure	Afr
Dacus	Neodacus	newmani	Dacus newmani		(Perkins 1937)	Non-pest	Cue-lure	AsP
Dacus	Lophodacus	nigriscutatus	Dacus nigriscutatus		White 2006	Non-pest	No lure	Afr
Dacus	Leptoxyda	nigrolateris	Dacus nigrolateris		White 2006	Non-pest	No lure	Afr
Dacus	Dacus	notalaxus	Dacus notalaxus		Munro 1984	Non-pest	No lure	Afr
Dacus	Mellesis	nummularius	Dacus nummularius		(Bezzi 1916)	Non-pest	Cue-lure	AsP
Dacus	Leptoxyda	obesus	Dacus obesus		Munro 1948	Non-pest	No lure	Afr
Dacus	Psilodacus	okumuae	Dacus okumuae		White 2006	Non-pest	No lure	Afr
Dacus	Mellesis	ooii	Dacus ooii		Drew & Hancock 1998	Non-pest	Cue-lure	AsP
Dacus	Leptoxyda	opacatus	Dacus opacatus		Munro 1948	Non-pest	No lure	Afr
Dacus	Neodacus	ortholomatus	Dacus ortholomatus		Hardy 1982	Non-pest	No lure	AsP
Dacus	Didacus	ostiofaciens	Dacus ostiofaciens		Munro 1932	Non-pest	No lure	Afr
Dacus	Leptoxyda	pallidilatus	Dacus pallidilatus		Munro 1948	Non-pest	Cue-lure	Afr
Dacus	Neodacus	palmerensis	Dacus palmerensis		Drew 1989	Non-pest	Cue-lure	AsP
Dacus	Didacus	pamelae	Dacus pamelae		(Munro 1984)	Non-pest	No lure	Afr
Dacus	Psilodacus	panpyrrhus	Dacus panpyrrhus		(Munro 1984)	Non-pest	No lure	Afr
Dacus	Leptoxyda	parvimaculatus	Dacus parvimaculatus		White 2006	Non-pest	No lure	Afr
Dacus	Dacus	pecropsis	Dacus pecropsis		Munro 1984	Non-pest	Cue-lure	Afr
Dacus	Mellesis	pedunculatus	Dacus pedunculatus		(Bezzi 1919)	Non-pest	No lure	AsP
Dacus	Psilodacus	pergulariae	Dacus pergulariae		Munro 1938	Non-pest	No lure	Afr
Dacus	Leptoxyda	persicus	Dacus persicus		Hendel 1927	Non-pest	No lure	AsP
Dacus	Mellesis	petioliforma	Dacus petioliforma		(May 1956)	Non-pest	Cue-lure	AsP
Dacus	Leptoxyda	phantoma	Dacus phantoma		Hering 1941	Non-pest	No lure	Afr
Dacus	Dacus	phimis	Dacus phimis		(Munro 1984)	Non-pest	No lure	Afr
Dacus	Lophodacus	phloginus	Dacus phloginus		(Munro 1984)	Non-pest	No lure	Afr
Dacus	Mellesis	pictus	Dacus pictus		(Hardy 1970)	Non-pest	No lure	AsP
Dacus	Lophodacus	plagiatus	Dacus plagiatus		Collart 1935	Non-pest	No lure	Afr
Dacus	Leptoxyda	pleuralis	Dacus pleuralis		Collart 1935	Non-pest	Cue-lure	Afr
Dacus	Mellesis	polistiformis	Dacus polistiformis		(Senior-White 1922)	Non-pest	No lure	AsP
Dacus	Lophodacus	pseudapostata	Dacus pseudapostata		White 2009	Non-pest	No lure	Afr
Dacus	Ambitidacus	pseudomirificus	Dacus pseudomirificus		White 2009	Non-pest	No lure	Afr
Dacus	Ambitidacus	pulchralis	Dacus pulchralis		White 2006	Non-pest	Cue-lure	Afr
Dacus	Didacus	pullescens	Dacus pullescens		Munro 1948	Non-pest	No lure	Afr
Dacus	Mellesis	pullus	Dacus pullus		(Hardy 1982)	Non-pest	No lure	AsP
Dacus	Dacus	punctatifrons	Dacus punctatifrons		Karsch 1887	Pest	Cue-lure	Afr
Dacus	Didacus	purpurifrons	Dacus purpurifrons		Bezzi 1924	Non-pest	No lure	Afr
Dacus	Dacus	purus	Dacus purus		(Curran 1927)	Non-pest	No lure	Afr
Dacus	Didacus	pusillator	Dacus pusillator		(Munro 1984)	Non-pest	No lure	Afr
Dacus	Mellesis	pusillus	Dacus pusillus		(May 1965)	Non-pest	Methyl eugenol	AsP
Dacus	Neodacus	quilicii	Dacus quilicii		White 2006	Non-pest	Cue-lure	Afr
Dacus	Dacus	radmirus	Dacus radmirus		Hering 1941	Non-pest	No lure	Afr
Dacus	Mellesis	ramanii	Dacus ramanii		Drew & Hancock 1998	Non-pest	Cue-lure	AsP
Dacus	Psilodacus	rubicundus	Dacus rubicundus		Bezzi 1924	Non-pest	No lure	Afr
Dacus	Lophodacus	rufoscutellatus	Dacus rufoscutellatus		(Hering 1937)	Non-pest	No lure	Afr
Dacus	Leptoxyda	rufus	Dacus rufus		Bezzi 1915	Non-pest	No lure	Afr
Dacus	Didacus	rugatus	Dacus rugatus		Munro 1984	Non-pest	No lure	Afr
Dacus	Psilodacus	ruslan	Dacus ruslan		(Hering 1941)	Non-pest	No lure	Afr
Dacus	Psilodacus	rutilus	Dacus rutilus		Munro 1948	Non-pest	No lure	Afr
Dacus	Dacus	sakeji	Dacus sakeji		Hancock 1985	Non-pest	Cue-lure	Afr
Dacus	Neodacus	salamander	Dacus salamander		(Drew & Hancock 1981)	Non-pest	Cue-lure	AsP
Dacus	Neodacus	santongae	Dacus santongae		Drew & Hancock 1998	Non-pest	Cue-lure	AsP
Dacus	Mellesis	satanas	Dacus satanas		(Hering 1939)	Non-pest	Zingerone	AsP
Dacus	Psilodacus	scaber	Dacus scaber		Loew 1862	Non-pest	No lure	Afr
Dacus	Psilodacus	schoutedeni	Dacus schoutedeni		Collart 1935	Non-pest	No lure	Afr
Dacus	Neodacus	secamoneae	Dacus secamoneae		Drew 1989	Non-pest	Cue-lure	AsP
Dacus	Dacus	segunii	Dacus segunii		White 2006	Non-pest	Cue-lure	Afr
Dacus	Didacus	seguyi	Dacus seguyi		(Munro 1984)	Non-pest	No lure	Afr
Dacus	Didacus	semisphaereus	Dacus semisphaereus		Becker 1903	Non-pest	No lure	Afr
Dacus	Lophodacus	senegalensis	Dacus senegalensis		White 2009	Non-pest	No lure	Afr
Dacus	Lophodacus	serratus	Dacus serratus		(Munro 1984)	Non-pest	No lure	Afr
Dacus	Dacus	setilatens	Dacus setilatens		Munro 1984	Non-pest	No lure	Afr
Dacus	Mellesis	siamensis	Dacus siamensis		Drew & Hancock 1998	Non-pest	Cue-lure	AsP
Dacus	Neodacus	signatifrons	Dacus signatifrons		(May 1956)	Non-pest	Cue-lure	AsP
Dacus	Leptoxyda	siliqualactis	Dacus siliqualactis		Munro 1939	Non-pest	No lure	Afr
Dacus	Mellesis	sinensis	Dacus sinensis		Wang 1990	Non-pest	No lure	AsP
Dacus	Callantra	solomonensis	Dacus solomonensis		Malloch 1939	Cucurbit fruit pest	Cue-lure	AsP
Dacus	Leptoxyda	sphaeristicus	Dacus sphaeristicus		Speiser 1910	Non-pest	No lure	Afr
Dacus	Neodacus	sphaeroidalis	Dacus sphaeroidalis		(Bezzi 1916)	Non-pest	Cue-lure	AsP
Dacus	Dacus	sphaerostigma	Dacus sphaerostigma		(Bezzi 1924)	Non-pest	No lure	Afr
Dacus	Dacus	spissus	Dacus spissus		Munro 1984	Non-pest	No lure	Afr
Dacus	Leptoxyda	stentor	Dacus stentor		Munro 1929	Non-pest	No lure	Afr
Dacus	Psilodacus	stylifer	Dacus stylifer		(Bezzi 1919)	Non-pest	No lure	Afr
Dacus	Mellesis	subsessilis	Dacus subsessilis		(Bezzi 1919)	Non-pest	No lure	AsP
Dacus	Callantra	succaelestis	Dacus succaelestis		Ito 2011	Non-pest	No lure	AsP
Dacus	Neodacus	taui	Dacus taui		Drew & Romig 2001	Non-pest	Cue-lure	AsP
Dacus	Dacus	telfaireae	Dacus telfaireae		(Bezzi 1924)	Non-pest	Cue-lure	Afr
Dacus	Leptoxyda	temnopterus	Dacus temnopterus		Bezzi 1928	Non-pest	No lure	Afr
Dacus	Didacus	tenebricus	Dacus tenebricus		Munro 1938	Non-pest	No lure	Afr
Dacus	Mellesis	tenebrosus	Dacus tenebrosus		Drew & Hancock 1998	Non-pest	Cue-lure, Zingerone	AsP
Dacus	Dacus	theophrastus	Dacus theophrastus		Hering 1941	Non-pest	Cue-lure	Afr
Dacus	Leptoxyda	transitorius	Dacus transitorius		Collart 1935	Non-pest	No lure	Afr
Dacus	Lophodacus	transversalis	Dacus transversalis		White 2009	Non-pest	No lure	Afr
Dacus	Lophodacus	triater	Dacus triater		Munro 1937	Non-pest	No lure	Afr
Dacus	Lophodacus	trigonus	Dacus trigonus		Bezzi 1919	Non-pest	No lure	Afr
Dacus	Mellesis	trimacula	Dacus trimacula		Wang 1990	Non-pest	Cue-lure, Zingerone	AsP
Dacus	Mellesis	triquetrus	Dacus triquetrus		Drew & Romig 2013	Non-pest	Cue-lure	AsP
Dacus	Didacus	umbeluzinus	Dacus umbeluzinus		(Munro 1984)	Non-pest	No lure	Afr
Dacus	Psilodacus	umbrilatus	Dacus umbrilatus		Munro 1938	Non-pest	No lure	Afr
Dacus	Lophodacus	umehi	Dacus umehi		White 2006	Non-pest	No lure	Afr
Dacus	Callantra	unicolor	Dacus unicolor		(Hendel 1927)	Non-pest	No lure	AsP
Dacus	Leptoxyda	velutifrons	Dacus velutifrons		White 2009	Non-pest	No lure	Afr
Dacus	Dacus	venetatus	Dacus venetatus		Munro 1939	Non-pest	Cue-lure	Afr
Dacus	Didacus	vertebratus	Dacus vertebratus		Bezzi 1908	Cucurbit fruit pest	Cue-lure	Afr
Dacus	Callantra	vespiformis	Dacus vespiformis		(Hendel 1927)	Non-pest	No lure	AsP
Dacus	Psilodacus	vestigivittatus	Dacus vestigivittatus		White 2009	Non-pest	No lure	Afr
Dacus	Lophodacus	viator	Dacus viator		Munro 1939	Non-pest	No lure	Afr
Dacus	Mellesis	vijaysegarani	Dacus vijaysegarani		Drew & Hancock 1998	Non-pest	Cue-lure, Zingerone	AsP
Dacus	Mellesis	vittatus	Dacus vittatus		(Hardy 1974)	Non-pest	No lure	AsP
Dacus	Mellesis	wallacei	Dacus wallacei		White 1998	Non-pest	No lure	AsP
Dacus	Psilodacus	woodi	Dacus woodi		Bezzi 1917	Non-pest	No lure	Afr
Dacus	Neodacus	xanthaspis	Dacus xanthaspis		(Munro 1984)	Non-pest	No lure	Afr
Dacus	Lophodacus	xanthinus	Dacus xanthinus		White 2009	Non-pest	No lure	Afr
Dacus	Dacus	xanthopterus	Dacus xanthopterus		(Bezzi 1915)	Non-pest	Cue-lure	Afr
Dacus	Psilodacus	xanthopus	Dacus xanthopus		Bezzi 1924	Non-pest	No lure	Afr
Dacus	Dacus	yangambinus	Dacus yangambinus		Munro 1984	Non-pest	No lure	Afr
Dacus	Leptoxyda	yaromi	Dacus yaromi		White 2009	Non-pest	No lure	Afr
Dacus	Didacus	yemenensis	Dacus yemenensis		White 2006	Non-pest	No lure	Afr
Monacrostichus	Monacrostichus	citricola	Monacrostichus citricola		(Bezzi 1913)	Fruit pest	No lure	AsP
Monacrostichus	Monacrostichus	malaysiae	Monacrostichus malaysiae		Drew & Hancock 1994	Non-pest	No lure	AsP
Zeugodacus	Zeugodacus	abdoangustus	Zeugodacus abdoangustus		(Drew 1972)	Non-pest	Cue-lure	AsP
Zeugodacus	Hemiparatridacus	abdoaurantiacus	Zeugodacus abdoaurantiacus		(Drew 1989)	Non-pest	No lure	AsP
Zeugodacus	Parasinodacus	abdopallescens	Zeugodacus abdopallescens		(Drew 1971)	Non-pest	Cue-lure	AsP
Zeugodacus	Parasinodacus	ablepharus	Zeugodacus ablepharus		(Bezzi 1919)	Non-pest	No lure	AsP
Zeugodacus	Zeugodacus	abnormis	Zeugodacus abnormis		(Hardy 1982)	Non-pest	Cue-lure	AsP
Zeugodacus	Parasinodacus	absolutus	Zeugodacus absolutus		(Walker 1861)	Non-pest	No lure	AsP
Zeugodacus	Zeugodacus	aithonota	Zeugodacus aithonota		(Drew & Romig 2013)	Non-pest	Cue-lure	AsP
Zeugodacus	Austrodacus	alampetus	Zeugodacus alampetus		(Drew 1989)	Non-pest	Methyl eugenol	AsP
Zeugodacus	Zeugodacus	ambiguus	Zeugodacus ambiguus		(Shiraki 1933)	Non-pest	Cue-lure	AsP
Zeugodacus	Zeugodacus	amoenus	Zeugodacus amoenus		(Drew 1972)	Non-pest	Cue-lure	AsP
Zeugodacus	Zeugodacus	analus	Zeugodacus analus		(Chen & Zhou 2013)	Non-pest	No lure	AsP
Zeugodacus	Zeugodacus	anchitrichotus	Zeugodacus anchitrichotus		(Drew 1989)	Non-pest	No lure	AsP
Zeugodacus	Sinodacus	angusticostatus	Zeugodacus angusticostatus		(Drew 1989)	Non-pest	Cue-lure	AsP
Zeugodacus	Paradacus	angustifinis	Zeugodacus angustifinis		(Hardy 1982)	Non-pest	Cue-lure	AsP
Zeugodacus	Asiadacus	apicalis	Zeugodacus apicalis		(de Meijere 1911)	Non-pest	Cue-lure	AsP
Zeugodacus	Asiadacus	apiciflavus	Zeugodacus apiciflavus		(Yu He & Chen 2011)	Non-pest	No lure	AsP
Zeugodacus	Zeugodacus	apicofemoralis	Zeugodacus apicofemoralis		(Drew & Romig 2013)	Non-pest	Cue-lure	AsP
Zeugodacus	Paradacus	areolatus	Zeugodacus areolatus		(Walker 1861)	Non-pest	No lure	AsP
Zeugodacus	Hemizeugodacus	arisanicus	Zeugodacus arisanicus		(Shiraki 1933)	Non-pest	Cue-lure	AsP
Zeugodacus	Zeugodacus	armillatus	Zeugodacus armillatus		(Hering 1938)	Non-pest	No lure	AsP
Zeugodacus	Zeugodacus	assamensis	Zeugodacus assamensis	scutellaris	White 1999	Non-pest	Cue-lure	AsP
Zeugodacus	Nesodacus	atrichus	Zeugodacus atrichus		(Bezzi 1919)	Non-pest	No lure	AsP
Zeugodacus	Zeugodacus	atrifacies	Zeugodacus atrifacies	scutellaris	(Perkins 1938)	Non-pest	Cue-lure	AsP
Zeugodacus	Austrodacus	atrisetosus	Zeugodacus atrisetosus		(Perkins 1939)	Cucurbit fruit pest	No lure	AsP
Zeugodacus	Parasinodacus	atypicus	Zeugodacus atypicus		(White & Evenhuis 1999)	Non-pest	No lure	AsP
Zeugodacus	Zeugodacus	aurantiventer	Zeugodacus aurantiventer		(Drew 1989)	Non-pest	Cue-lure	AsP
Zeugodacus	Asiadacus	bakeri	Zeugodacus bakeri		(Bezzi 1919)	Non-pest	No lure	AsP
Zeugodacus	Zeugodacus	baliensis	Zeugodacus baliensis		(Drew & Romig 2013)	Non-pest	Cue-lure	AsP
Zeugodacus	Zeugodacus	baoshanensis	Zeugodacus baoshanensis	scutellaris	(Zhang , Ji, Yang & Chen 2011)	Non-pest	No lure	AsP
Zeugodacus	Zeugodacus	biguttatus	Zeugodacus biguttatus	scutellaris	(Bezzi 1916)	Non-pest	Cue-lure	AsP
Zeugodacus	Parasinodacus	binoyi	Zeugodacus binoyi		(Drew 2002)	Non-pest	Cue-lure	AsP
Zeugodacus	Sinodacus	bogorensis	Zeugodacus bogorensis		(Hardy 1983)	Non-pest	Cue-lure	AsP
Zeugodacus	Zeugodacus	borongensis	Zeugodacus borongensis	tau	(Drew & Romig 2013)	Non-pest	Cue-lure	AsP
Zeugodacus	Zeugodacus	brachus	Zeugodacus brachus		(Drew 1972)	Non-pest	Cue-lure	AsP
Zeugodacus	Sinodacus	brevipunctatus	Zeugodacus brevipunctatus		(David & Hancock 2017)	Non-pest	No lure	AsP
Zeugodacus	Parasinodacus	brevivitta	Zeugodacus brevivitta		(Drew & Romig 2013)	Non-pest	No lure	AsP
Zeugodacus	Zeugodacus	buruensis	Zeugodacus buruensis		(White 1999)	Non-pest	Cue-lure	AsP
Zeugodacus	Sinodacus	buvittatus	Zeugodacus buvittatus		(Drew 1989)	Non-pest	Cue-lure	AsP
Zeugodacus	Zeugodacus	calumniatus	Zeugodacus calumniatus	tau	(Hardy 1970)	Non-pest	Methyl eugenol	AsP
Zeugodacus	Asiadacus	careomacula	Zeugodacus careomacula		(Drew & Romig 2013)	Non-pest	Cue-lure	AsP
Zeugodacus	Zeugodacus	caudatus	Zeugodacus caudatus	scutellaris	(Fabricius 1805)	Cucurbit flower pest	Cue-lure	AsP
Zeugodacus	Zeugodacus	choristus	Zeugodacus choristus	tau	(May 1962)	Non-pest	Cue-lure	AsP
Zeugodacus	Parasinodacus	cilifer	Zeugodacus cilifer		(Hendel 1912)	Non-pest	Cue-lure	AsP
Zeugodacus	Parasinodacus	citrifuscus	Zeugodacus citrifuscus		(Drew & Romig 2013)	Non-pest	No lure	AsP
Zeugodacus	Zeugodacus	citroides	Zeugodacus citroides		(Drew 1989)	Non-pest	Cue-lure	AsP
Zeugodacus	Papuodacus	complicatus	Zeugodacus complicatus		(White 1999)	Non-pest	Cue-lure	AsP
Zeugodacus	Zeugodacus	connexus	Zeugodacus connexus		(Hardy 1982)	Non-pest	No lure	AsP
Zeugodacus	Austrodacus	cucumis	Zeugodacus cucumis	tau	(French 1907)	Cucurbit fruit pest	No lure	AsP
Zeugodacus	Zeugodacus	cucurbitae	Zeugodacus cucurbitae	tau	(Coquillett 1899)	Cucurbit fruit pest	Cue-lure, Zingerone	AsP
Zeugodacus	Zeugodacus	curtus	Zeugodacus curtus		(Drew 1972)	Non-pest	Cue-lure	AsP
Zeugodacus	Zeugodacus	daclaciae	Zeugodacus daclaciae		(Drew & Romig 2013)	Non-pest	Cue-lure	AsP
Zeugodacus	Zeugodacus	daulus	Zeugodacus daulus		(Drew 1989)	Non-pest	Cue-lure	AsP
Zeugodacus	Zeugodacus	decipiens	Zeugodacus decipiens		(Drew 1972)	Cucurbit fruit pest	No lure	AsP
Zeugodacus	Zeugodacus	depressus	Zeugodacus depressus		(Shiraki 1933)	Cucurbit fruit pest	No lure	AsP
Zeugodacus	Zeugodacus	diaphoropsis	Zeugodacus diaphoropsis		(Hering 1952)	Non-pest	No lure	AsP
Zeugodacus	Zeugodacus	diaphorus	Zeugodacus diaphorus	scutellaris	(Hendel 1915)	Non-pest	Cue-lure	AsP
Zeugodacus	Heminotodacus	dissidens	Zeugodacus dissidens		(Drew 1989)	Non-pest	No lure	AsP
Zeugodacus	Sinodacus	disturgidus	Zeugodacus disturgidus		(Yu, Deng & Chen 2012)	Non-pest	No lure	AsP
Zeugodacus	Hemigymnodacus	diversus	Zeugodacus diversus		(Coquillett 1904)	Cucurbit flower pest	Methyl eugenol	AsP
Zeugodacus	Zeugodacus	dorsirufus	Zeugodacus dorsirufus	scutellaris	(Drew & Romig 2013)	Non-pest	Cue-lure	AsP
Zeugodacus	Zeugodacus	dubiosus	Zeugodacus dubiosus		(Hardy 1982)	Non-pest	Cue-lure	AsP
Zeugodacus	Paradacus	duplicatus	Zeugodacus duplicatus		(Bezzi 1916)	Non-pest	No lure	AsP
Zeugodacus	Zeugodacus	elegantulus	Zeugodacus elegantulus		(Hardy 1974)	Non-pest	Cue-lure	AsP
Zeugodacus	Sinodacus	emarginatus	Zeugodacus emarginatus		(Perkins 1939)	Non-pest	No lure	AsP
Zeugodacus	Zeugodacus	emittens	Zeugodacus emittens		(Walker 1860)	Non-pest	Cue-lure	AsP
Zeugodacus	Parasinodacus	eurylomatus	Zeugodacus eurylomatus		(Hardy 1982)	Non-pest	No lure	AsP
Zeugodacus	Zeugodacus	exornatus	Zeugodacus exornatus		(Hering 1941)	Non-pest	Cue-lure	AsP
Zeugodacus	Zeugodacus	fallacis	Zeugodacus fallacis		(Drew 1972)	Non-pest	Cue-lure	AsP
Zeugodacus	Papuodacus	fereuncinatus	Zeugodacus fereuncinatus		(Drew & Romig 2013)	Non-pest	Cue-lure	AsP
Zeugodacus	Zeugodacus	flavipilosus	Zeugodacus flavipilosus		(Hardy 1982)	Non-pest	Cue-lure	AsP
Zeugodacus	Zeugodacus	flavolateralis	Zeugodacus flavolateralis		(Drew & Romig 2013)	Non-pest	No lure	AsP
Zeugodacus	Zeugodacus	flavopectoralis	Zeugodacus flavopectoralis	tau	(Hering 1953)	Non-pest	No lure	AsP
Zeugodacus	Zeugodacus	flavoverticalis	Zeugodacus flavoverticalis		(Drew & Romig 2013)	Non-pest	No lure	AsP
Zeugodacus	Zeugodacus	freidbergi	Zeugodacus freidbergi	scutellaris	(White 1999)	Non-pest	No lure	AsP
Zeugodacus	Paradacus	fulvipes	Zeugodacus fulvipes		(Perkins 1938)	Non-pest	No lure	AsP
Zeugodacus	Zeugodacus	fulvoabdominalis	Zeugodacus fulvoabdominalis		(White & Evenhuis 1999)	Non-pest	No lure	AsP
Zeugodacus	Zeugodacus	fuscipennulus	Zeugodacus fuscipennulus		(Drew & Romig 2001)	Non-pest	No lure	AsP
Zeugodacus	Zeugodacus	fuscoalatus	Zeugodacus fuscoalatus		(Drew & Romig 2013)	Non-pest	No lure	AsP
Zeugodacus	Zeugodacus	gavisus	Zeugodacus gavisus		(Munro 1935)	Non-pest	Cue-lure	AsP
Zeugodacus	Zeugodacus	gracilis	Zeugodacus gracilis		(Drew 1972)	Non-pest	Cue-lure	AsP
Zeugodacus	Sinodacus	hamaceki	Zeugodacus hamaceki		(Drew & Romig 2001)	Non-pest	Cue-lure	AsP
Zeugodacus	Paradacus	hancocki	Zeugodacus hancocki		(Drew & Romig 2013)	Non-pest	Cue-lure	AsP
Zeugodacus	Zeugodacus	hatyaiensis	Zeugodacus hatyaiensis		(Drew & Romig 2013)	Non-pest	Cue-lure	AsP
Zeugodacus	Zeugodacus	havelockiae	Zeugodacus havelockiae		(Drew & Romig 2013)	Non-pest	Cue-lure	AsP
Zeugodacus	Zeugodacus	heinrichi	Zeugodacus heinrichi	tau	(Hering 1941)	Non-pest	Cue-lure, Zingerone	AsP
Zeugodacus	Zeugodacus	hekouanus	Zeugodacus hekouanus	scutellaris	(Yu He & Yang 2011)	Non-pest	No lure	AsP
Zeugodacus	Zeugodacus	hengsawadae	Zeugodacus hengsawadae		(Drew & Romig 2013)	Non-pest	No lure	AsP
Zeugodacus	Zeugodacus	hoabinhiae	Zeugodacus hoabinhiae	scutellaris	(Drew & Romig 2013)	Non-pest	Cue-lure	AsP
Zeugodacus	Sinodacus	hochii	Zeugodacus hochii		(Zia 1936)	Cucurbit fruit pest	Cue-lure, Zingerone	AsP
Zeugodacus	Zeugodacus	hodgsoniae	Zeugodacus hodgsoniae	tau	(Drew & Romig 2013)	Non-pest	No lure	AsP
Zeugodacus	Parasinodacus	hoedi	Zeugodacus hoedi		(White 1999)	Non-pest	No lure	AsP
Zeugodacus	Zeugodacus	hululangatiae	Zeugodacus hululangatiae		(Drew & Romig 2013)	Non-pest	Cue-lure	AsP
Zeugodacus	Parasinodacus	incisus	Zeugodacus incisus		(Walker 1861)	Non-pest	Cue-lure	AsP
Zeugodacus	Zeugodacus	indentus	Zeugodacus indentus		(Hardy 1974)	Non-pest	No lure	AsP
Zeugodacus	Sinodacus	infestus	Zeugodacus infestus		(Enderlein 1920)	Non-pest	Cue-lure	AsP
Zeugodacus	Zeugodacus	iriomotiae	Zeugodacus iriomotiae		(Drew & Romig 2013)	Non-pest	Methyl eugenol	AsP
Zeugodacus	Zeugodacus	ishigakiensis	Zeugodacus ishigakiensis		(Shiraki 1933)	Non-pest	Cue-lure	AsP
Zeugodacus	Zeugodacus	isolatus	Zeugodacus isolatus	tau	(Hardy 1973)	Non-pest	Cue-lure	AsP
Zeugodacus	Zeugodacus	javadicus	Zeugodacus javadicus	tau	(Mahmood 1999)	Non-pest	No lure	AsP
Zeugodacus	Zeugodacus	juxtuncinatus	Zeugodacus juxtuncinatus		(Drew & Romig 2013)	Non-pest	Cue-lure	AsP
Zeugodacus	Zeugodacus	kaghanae	Zeugodacus kaghanae	scutellaris	(Mahmood 1999)	Non-pest	Cue-lure	AsP
Zeugodacus	Zeugodacus	khaoyaiae	Zeugodacus khaoyaiae	tau	(Drew & Romig 2013)	Non-pest	Cue-lure	AsP
Zeugodacus	Zeugodacus	laguniensis	Zeugodacus laguniensis		(Drew & Romig 2013)	Non-pest	Cue-lure	AsP
Zeugodacus	Zeugodacus	lipsanus	Zeugodacus lipsanus		(Hendel 1915)	Non-pest	No lure	AsP
Zeugodacus	Zeugodacus	liquidus	Zeugodacus liquidus	scutellaris	(Drew & Romig 2013)	Non-pest	Cue-lure	AsP
Zeugodacus	Parasinodacus	longicaudatus	Zeugodacus longicaudatus		(Perkins 1938)	Non-pest	Cue-lure	AsP
Zeugodacus	Sinodacus	longivittatus	Zeugodacus longivittatus		(Chua & Ooi 1998)	Non-pest	Methyl eugenol	AsP
Zeugodacus	Zeugodacus	luteicinctutus	Zeugodacus luteicinctutus		(Ito 2011)	Non-pest	No lure	AsP
Zeugodacus	Zeugodacus	macrophyllae	Zeugodacus macrophyllae	tau	(Drew & Romig 2013)	Non-pest	No lure	AsP
Zeugodacus	Zeugodacus	macrovittatus	Zeugodacus macrovittatus		(Drew 1989)	Non-pest	Cue-lure	AsP
Zeugodacus	Zeugodacus	maculatus	Zeugodacus maculatus		(Perkins 1938)	Non-pest	Cue-lure	AsP
Zeugodacus	Asiadacus	maculifacies	Zeugodacus maculifacies		(Hardy 1973)	Non-pest	Cue-lure	AsP
Zeugodacus	Papuodacus	maculifemur	Zeugodacus maculifemur		(Hering 1938)	Non-pest	No lure	AsP
Zeugodacus	Paradacus	magnicauda	Zeugodacus magnicauda		(White & Evenhuis 1999)	Non-pest	No lure	AsP
Zeugodacus	Zeugodacus	melanofacies	Zeugodacus melanofacies		(Drew & Romig 2013)	Non-pest	Cue-lure	AsP
Zeugodacus	Asiadacus	melanopsis	Zeugodacus melanopsis		(Hardy 1982)	Non-pest	Cue-lure	AsP
Zeugodacus	Zeugodacus	menglanus	Zeugodacus menglanus	scutellaris	(Yu Liu & Yang 2011)	Non-pest	Cue-lure	AsP
Zeugodacus	Paratridacus	mesonotaitha	Zeugodacus mesonotaitha		(Drew 1989)	Non-pest	No lure	AsP
Zeugodacus	Zeugodacus	minimus	Zeugodacus minimus		(Hering 1952)	Non-pest	No lure	AsP
Zeugodacus	Hemigymnodacus	mukiae	Zeugodacus mukiae		(Drew & Romig 2013)	Non-pest	Cue-lure	AsP
Zeugodacus	Zeugodacus	mundus	Zeugodacus mundus		(Bezzi 1919)	Cucurbit fruit pest	No lure	AsP
Zeugodacus	Zeugodacus	nakhonnayokiae	Zeugodacus nakhonnayokiae	scutellaris	(Drew & Romig 2013)	Non-pest	Cue-lure	AsP
Zeugodacus	Zeugodacus	namlingiae	Zeugodacus namlingiae	scutellaris	(Drew & Romig 2013)	Non-pest	Cue-lure	AsP
Zeugodacus	Zeugodacus	neoelegantulus	Zeugodacus neoelegantulus		(White 1999)	Non-pest	No lure	AsP
Zeugodacus	Zeugodacus	neoemittens	Zeugodacus neoemittens		(Drew & Romig 2013)	Non-pest	Cue-lure	AsP
Zeugodacus	Zeugodacus	neoflavipilosus	Zeugodacus neoflavipilosus		(Drew & Romig 2013)	Non-pest	Cue-lure	AsP
Zeugodacus	Zeugodacus	neolipsanus	Zeugodacus neolipsanus		(Drew & Romig 2013)	Non-pest	Cue-lure	AsP
Zeugodacus	Papuodacus	neopallescentis	Zeugodacus neopallescentis		(Drew 1989)	Non-pest	Cue-lure	AsP
Zeugodacus	Zeugodacus	nigrifacies	Zeugodacus nigrifacies		(Shiraki 1933)	Non-pest	No lure	AsP
Zeugodacus	Papuodacus	ochrosterna	Zeugodacus ochrosterna		(Drew & Romig 2013)	Non-pest	Cue-lure	AsP
Zeugodacus	Zeugodacus	okunii	Zeugodacus okunii	tau	(Shiraki 1933)	Non-pest	No lure	AsP
Zeugodacus	Parasinodacus	pahangiae	Zeugodacus pahangiae		(Drew & Romig 2013)	Non-pest	No lure	AsP
Zeugodacus	Parasinodacus	pantabanganiae	Zeugodacus pantabanganiae		(Drew & Romig 2013)	Non-pest	Cue-lure	AsP
Zeugodacus	Austrodacus	papuaensis	Zeugodacus papuaensis		(Malloch 1939)	Non-pest	No lure	AsP
Zeugodacus	Sinodacus	paululus	Zeugodacus paululus		(Drew 1989)	Non-pest	Cue-lure	AsP
Zeugodacus	Zeugodacus	pemalangiae	Zeugodacus pemalangiae		(Drew & Romig 2013)	Non-pest	Cue-lure	AsP
Zeugodacus	Zeugodacus	perplexus	Zeugodacus perplexus		(Walker 1862)	Non-pest	No lure	AsP
Zeugodacus	Parasinodacus	perpusillus	Zeugodacus perpusillus		(Drew 1971)	Non-pest	Cue-lure	AsP
Zeugodacus	Zeugodacus	persignatus	Zeugodacus persignatus		(Hering 1941)	Non-pest	Cue-lure	AsP
Zeugodacus	Zeugodacus	platamus	Zeugodacus platamus		(Hardy 1973)	Non-pest	Cue-lure	AsP
Zeugodacus	Zeugodacus	proprescutellatus	Zeugodacus proprescutellatus	scutellaris	(Zhang Che & Gao 2011)	Non-pest	Cue-lure	AsP
Zeugodacus	Zeugodacus	pubescens	Zeugodacus pubescens	tau	(Bezzi 1919)	Non-pest	No lure	AsP
Zeugodacus	Parasinodacus	purus	Zeugodacus purus		(White 1999)	Non-pest	No lure	AsP
Zeugodacus	Zeugodacus	quasiinfestus	Zeugodacus quasiinfestus		(Drew & Romig 2013)	Non-pest	Cue-lure	AsP
Zeugodacus	Zeugodacus	reflexus	Zeugodacus reflexus		(Drew 1971)	Non-pest	Cue-lure	AsP
Zeugodacus	Zeugodacus	rubellus	Zeugodacus rubellus		(Hardy 1973)	Non-pest	No lure	AsP
Zeugodacus	Zeugodacus	sabahensis	Zeugodacus sabahensis		(Drew & Romig 2013)	Non-pest	Cue-lure	AsP
Zeugodacus	Zeugodacus	sandaracinus	Zeugodacus sandaracinus		(Drew 1989)	Non-pest	No lure	AsP
Zeugodacus	Zeugodacus	sasaotiae	Zeugodacus sasaotiae		(Drew & Romig 2013)	Non-pest	Cue-lure	AsP
Zeugodacus	Zeugodacus	scutellaris	Zeugodacus scutellaris	scutellaris	(Bezzi 1913)	Cucurbit flower pest	Cue-lure	AsP
Zeugodacus	Zeugodacus	scutellatus	Zeugodacus scutellatus	scutellaris	(Hendel 1912)	Cucurbit flower pest	Cue-lure	AsP
Zeugodacus	Zeugodacus	scutellinus	Zeugodacus scutellinus		(Bezzi 1916)	Non-pest	No lure	AsP
Zeugodacus	Zeugodacus	semongokensis	Zeugodacus semongokensis		(Drew & Romig 2013)	Non-pest	Cue-lure	AsP
Zeugodacus	Sinodacus	sepikae	Zeugodacus sepikae		(Drew 1989)	Non-pest	No lure	AsP
Zeugodacus	Diplodacus	signatifer	Zeugodacus signatifer		(Tryon 1927)	Non-pest	No lure	AsP
Zeugodacus	Zeugodacus	signatus	Zeugodacus signatus	tau	(Hering 1941)	Non-pest	Cue-lure	AsP
Zeugodacus	Papuodacus	sinensis	Zeugodacus sinensis		(Yu Bai & Chen 2011)	Non-pest	Cue-lure	AsP
Zeugodacus	Niunginidacus	singularis	Zeugodacus singularis		(Drew 1989)	Non-pest	Cue-lure	AsP
Zeugodacus	Zeugodacus	sonlaiae	Zeugodacus sonlaiae	scutellaris	(Drew & Romig 2013)	Non-pest	Cue-lure	AsP
Zeugodacus	Sinodacus	speciosus	Zeugodacus speciosus		(Drew & Romig 2013)	Non-pest	Cue-lure	AsP
Zeugodacus	Sinodacus	spectabilis	Zeugodacus spectabilis		(Drew & Romig 2013)	Non-pest	Cue-lure	AsP
Zeugodacus	Sinodacus	strigifinis	Zeugodacus strigifinis		(Walker 1861)	Cucurbit flower pest	Cue-lure	AsP
Zeugodacus	Zeugodacus	sumbensis	Zeugodacus sumbensis		(Hering 1953)	Non-pest	No lure	AsP
Zeugodacus	Sinodacus	surrufulus	Zeugodacus surrufulus		(Drew 1989)	Non-pest	Cue-lure	AsP
Zeugodacus	Zeugodacus	synnephes	Zeugodacus synnephes	tau	(Hendel 1913)	Non-pest	Cue-lure	AsP
Zeugodacus	Zeugodacus	tapervitta	Zeugodacus tapervitta	tau	(Mahmood 1999)	Cucurbit fruit pest	No lure	AsP
Zeugodacus	Zeugodacus	tappanus	Zeugodacus tappanus	scutellaris	(Shiraki 1933)	Non-pest	No lure	AsP
Zeugodacus	Zeugodacus	tau	Zeugodacus tau	tau	(Walker 1849)	Cucurbit fruit pest	Cue-lure	AsP
Zeugodacus	Zeugodacus	tebeduiae	Zeugodacus tebeduiae	tau	(Drew & Romig 2013)	Non-pest	Cue-lure	AsP
Zeugodacus	Zeugodacus	timorensis	Zeugodacus timorensis		(Perkins 1939)	Non-pest	Cue-lure	AsP
Zeugodacus	Sinodacus	transversus	Zeugodacus transversus		(Hardy 1982)	Non-pest	Cue-lure	AsP
Zeugodacus	Sinodacus	triangularis	Zeugodacus triangularis		(Drew 1968)	Cucurbit flower pest	Cue-lure	AsP
Zeugodacus	Zeugodacus	trichosanthes	Zeugodacus trichosanthes	tau	(Drew & Romig 2013)	Cucurbit fruit pest	Cue-lure	AsP
Zeugodacus	Zeugodacus	trichotus	Zeugodacus trichotus		(May 1962)	Non-pest	Cue-lure	AsP
Zeugodacus	Zeugodacus	tricuspidatae	Zeugodacus tricuspidatae	tau	(Drew & Romig 2013)	Non-pest	No lure	AsP
Zeugodacus	Zeugodacus	trimaculatus	Zeugodacus trimaculatus		(Hardy & Adachi 1954)	Cucurbit fruit pest	No lure	AsP
Zeugodacus	Zeugodacus	trivandrumensis	Zeugodacus trivandrumensis	tau	(Drew & Romig 2013)	Non-pest	No lure	AsP
Zeugodacus	Zeugodacus	ujungpandangiae	Zeugodacus ujungpandangiae		(Drew & Romig 2013)	Non-pest	Cue-lure	AsP
Zeugodacus	Zeugodacus	uncinatus	Zeugodacus uncinatus		(Drew & Romig 2013)	Non-pest	Cue-lure	AsP
Zeugodacus	Zeugodacus	unilateralis	Zeugodacus unilateralis		(Drew 1989)	Non-pest	No lure	AsP
Zeugodacus	Sinodacus	univittatus	Zeugodacus univittatus		(Drew 1972)	Non-pest	Cue-lure	AsP
Zeugodacus	Paradacus	urens	Zeugodacus urens		(White 1999)	Non-pest	No lure	AsP
Zeugodacus	Zeugodacus	vargus	Zeugodacus vargus		(Hardy 1982)	Non-pest	Cue-lure	AsP
Zeugodacus	Parasinodacus	vinnulus	Zeugodacus vinnulus		(Hardy 1973)	Non-pest	Cue-lure	AsP
Zeugodacus	Zeugodacus	vultus	Zeugodacus vultus		(Hardy 1973)	Non-pest	Cue-lure	AsP
Zeugodacus	Parasinodacus	waimitaliae	Zeugodacus waimitaliae		(Drew & Romig 2013)	Non-pest	Cue-lure	AsP
Zeugodacus	Zeugodacus	watersi	Zeugodacus watersi		(Hardy 1954)	Non-pest	No lure	AsP
Zeugodacus	Sinodacus	whitei	Zeugodacus whitei		(Drew & Romig 2013)	Non-pest	Cue-lure	AsP
Zeugodacus	Zeugodacus	yalaensis	Zeugodacus yalaensis	tau	(Drew & Romig 2013)	Non-pest	No lure	AsP
Zeugodacus	Zeugodacus	yoshimotoi	Zeugodacus yoshimotoi	scutellaris	(Hardy 1973)	Non-pest	Cue-lure	AsP
Zeugodacus	Zeugodacus	zahadi	Zeugodacus zahadi	tau	(Mahmood 1999)	Non-pest	Cue-lure	AsP
